# Supplementary material for: Metabolic Variation during Development in Culture of Leishmania donovani Promastigotes
Source: PLoS Negl Trop Dis. 2011 Dec 20;5(12):e1451. doi: 10.1371/journal.pntd.0001451 (PMC3243725; doi:10.1371/journal.pntd.0001451)
Supplement: Table S1 — Metabolites identified below 1 ppm deviation in samples of L. donovani promastigotes from day 3 to day 6 of in vitro growth. For each compound the following information is shown: ionisation (ESI) mode; detected mass; retention time (min); putative metabolite identification; ppm deviation between detected mass and theoretical mass of the putative metabolite identified; intensity per 25 µg cell protein for each sample; average intensity per 25 µg cell protein in each time-point analyzed (3D, 4D, 5D or 6D); standard deviation in each time point analyzed; log base 2 of ratio of the average signal intensity in each time point against the mean intensity level during the 4 day period; F test statistics and p values obtained by analysis of variance (ANOVA), indicating whether or not there was a statistically significant difference between the time points analyzed; decision on whether or not the compound was significantly changed in level based on a two-fold or higher average difference in signal intensity in at least one of the time points analyzed and statistical significance (p<0.05); compound category. (XLS) [file pntd.0001451.s012.xls]

## Sheet: Table S1
ESI Mode	Detected Mass	RT (min)	identification	ppm deviation	L.donovani WT rep.1a_3D	L.donovani WT rep.1b_3D	L.donovani WT rep.2a_3D	L.donovani WT rep.2b_3D	L.donovani WT rep.3a_3D	L.donovani WT rep.3b_3D	L.donovani WT rep.4a_3D	L.donovani WT rep.4b_3D	L.donovani WT rep.1a_4D	L.donovani WT rep.1b_4D	L.donovani WT rep.2a_4D	L.donovani WT rep.2b_4D	L.donovani WT rep.3a_4D	L.donovani WT rep.3b_4D	L.donovani WT rep.4a_4D	L.donovani WT rep.4b_4D	L.donovani WT rep.1a_5D	L.donovani WT rep.1b_5D	L.donovani WT rep.2a_5D	L.donovani WT rep.2b_5D	L.donovani WT rep.3a_5D	L.donovani WT rep.3b_5D	L.donovani WT rep.4a_5D	L.donovani WT rep.5b_4D	L.donovani WT rep.1a_6D	L.donovani WT rep.1b_6D	L.donovani WT rep.2a_6D	L.donovani WT rep.2b_6D	L.donovani WT rep.3a_6D	L.donovani WT rep.3b_6D	L.donovani WT rep.4a_6D	L.donovani WT rep.4b_6D	average L.donovani WT 3D	SD L.donovani WT 3D	average L.donovani WT 4D	SD L.donovani WT 4D	average L.donovani WT 5D	SD L.donovani WT 5D	average L.donovani WT 6D	SD L.donovani WT 6D	average L.donovani WT 3D, 4D, 5D, 6D	SD L.donovani WT 3D, 4D, 5D, 6D	Log2 (average 3D/ average 3D-6D)	Log2 (average 4D/ average 3D-6D)	Log2 (average 5D/ average 3D-6D)
+	105.043	14.8902	serine	-0.854518	2.9113e+07	3.75554e+07	3.45778e+07	4.25346e+07	3.00787e+07	2.42811e+07	3.40605e+07	3.90798e+07	2.71006e+07	5.02295e+07	3.88702e+07	4.95372e+07	4.22243e+07	3.91752e+07	3.67071e+07	3.819e+07	3.23325e+07	3.67624e+07	4.68993e+07	3.73127e+07	3.6328e+07	3.5977e+07	3.45593e+07	4.12463e+07	2.99722e+07	2.84746e+07	3.05816e+07	3.10923e+07	3.3355e+07	3.51211e+07	3.29504e+07	3.40285e+07	3.39101e+07	5.91938e+06	4.02543e+07	7.39208e+06	3.76772e+07	4.50004e+06	3.1947e+07	2.26619e+06	3.59471e+07	2.18247e+06	-0.0841615	0.163265	0.0678149
+	111.043	13.5598	cytosine	-0.911372	481858	509994	567610	474309	393382	85101.8	517747	351428	430075	764149	739714	621541	615225	655584	567000	532420	1.30647e+06	1.16501e+06	987817	1.09827e+06	1.11342e+06	1.08823e+06	604652	936466	314919	219348	261839	272240	298765	288008	293142	245114	422679	152937	615714	108763	1.03754e+06	207249	274172	31218.7	587526	74395.4	-0.475092	0.0676058	0.820443
+	115.063	12.6332	proline	-0.686669	2.65952e+08	3.24179e+08	3.00016e+08	3.39002e+08	2.79599e+08	2.24679e+08	3.04113e+08	3.18732e+08	2.40237e+08	3.27152e+08	3.09613e+08	3.31153e+08	3.22585e+08	3.47474e+08	2.72838e+08	3.08691e+08	2.49322e+08	2.40086e+08	2.58362e+08	2.65743e+08	2.45899e+08	2.34557e+08	2.24554e+08	2.37704e+08	1.05192e+08	1.03453e+08	1.06055e+08	1.07228e+08	1.14385e+08	1.25011e+08	1.08338e+08	1.14052e+08	2.94534e+08	3.68071e+07	3.07468e+08	3.48522e+07	2.44528e+08	1.32612e+07	1.10464e+08	7.08343e+06	2.39249e+08	1.50476e+07	0.299924	0.361925	0.0314912
+	117.079	10.9346	valine	-0.699291	8.28105e+07	1.05772e+08	9.72238e+07	1.09125e+08	9.09291e+07	7.58651e+07	9.63255e+07	1.01303e+08	1.05214e+08	1.37456e+08	1.29721e+08	1.4395e+08	1.28378e+08	1.41374e+08	1.18679e+08	1.31393e+08	1.3776e+08	1.04728e+08	1.52363e+08	1.4464e+08	9.6967e+07	1.06541e+08	1.03202e+08	1.28166e+08	1.56939e+08	1.54116e+08	1.59704e+08	1.58975e+08	1.65605e+08	1.7239e+08	1.59477e+08	1.77958e+08	9.49193e+07	1.12963e+07	1.29521e+08	1.26767e+07	1.21796e+08	2.15069e+07	1.63145e+08	8.2261e+06	1.27345e+08	5.69906e+06	-0.423972	0.0244371	-0.0642814
+	119.058	13.8436	homoserine, threonine	-0.676856	2.05584e+07	2.4188e+07	2.34389e+07	2.70844e+07	2.07393e+07	1.28054e+07	2.28001e+07	2.39841e+07	1.31831e+07	3.42661e+07	1.99159e+07	2.8296e+07	2.8839e+07	2.45859e+07	2.61646e+07	2.04266e+07	1.55068e+07	1.71515e+07	2.72802e+07	1.87242e+07	1.70986e+07	2.5273e+07	2.35962e+07	2.51498e+07	1.85513e+07	1.72789e+07	1.9426e+07	1.82427e+07	2.2098e+07	1.93629e+07	2.14861e+07	2.15396e+07	2.19498e+07	4.23375e+06	2.44596e+07	6.51435e+06	2.12226e+07	4.57714e+06	1.97482e+07	1.76475e+06	2.1845e+07	1.95013e+06	0.00690298	0.163097	-0.0417083
+	121.02	12.8615	cysteine	-0.929322	956666	1.12375e+06	1.14861e+06	870858	895222	708550	976519	1.01809e+06	682478	1.39078e+06	1.18496e+06	1.52023e+06	853054	877810	747998	1.121e+06	1.20547e+06	1.5544e+06	1.77752e+06	1.66978e+06	1.25541e+06	1.04516e+06	1.01387e+06	1.05501e+06	1.48875e+06	1.31809e+06	1.08011e+06	1.5212e+06	1.54139e+06	1.56783e+06	922573	0	962283	142113	1.04729e+06	305930	1.32208e+06	303159	1.34856e+06	254682	1.17005e+06	76609.3	-0.282041	-0.159915	0.176234
+	122.037	11.0659	benzoic acid, hydroxybenzaldehyde	-0.998252	774156	807290	840866	857474	773353	533972	703005	880674	646293	846680	736979	762622	795961	812994	729733	701313	742192	686613	809951	682881	737619	648226	658765	608310	867179	763380	926823	770666	900281	951403	846218	862787	771349	111178	754072	64542.4	696820	63767.2	861092	67610.5	770833	22995.8	0.000964822	-0.0317163	-0.145633
+	125.015	13.64	taurine	-0.825696	178692	206715	200407	272492	200105	164790	215280	219666	117309	209512	152225	159811	139232	139352	191507	166217	154998	374615	224292	153514	624860	319530	281585	155231	200667	168181	164716	161947	203325	181774	201948	166874	207268	32053	159395	29810.2	286078	160109	181179	18191	208480	66988.4	-0.00841205	-0.387301	0.456499
+	129.079	11.7986	N4-acetylaminobutanal, pipecolic acid	-0.934024	8.90999e+07	1.15975e+08	1.07165e+08	1.20949e+08	9.91595e+07	7.83475e+07	1.09162e+08	1.17276e+08	1.22739e+08	1.63434e+08	1.55e+08	1.66963e+08	1.57874e+08	1.69534e+08	1.41834e+08	1.53246e+08	1.44961e+08	1.30548e+08	1.49813e+08	1.43271e+08	1.29272e+08	1.28007e+08	1.23117e+08	1.2412e+08	1.16244e+08	1.19596e+08	1.22499e+08	1.17732e+08	1.20522e+08	1.31996e+08	1.20751e+08	1.32966e+08	1.04642e+08	1.48506e+07	1.53828e+08	1.53061e+07	1.34139e+08	1.02973e+07	1.22788e+08	6.28282e+06	1.28849e+08	4.25215e+06	-0.300226	0.255634	0.0580434
+	130.027	13.3912	glutaconic acid, itaconic acid, citraconic acid, mesaconic acid	-0.935813	976547	1.02587e+06	1.04539e+06	1.12631e+06	889709	699651	1.02628e+06	1.09286e+06	857714	1.16297e+06	1.33671e+06	1.21985e+06	1.25258e+06	1.11659e+06	1.16705e+06	1.20684e+06	1.06093e+06	1.00312e+06	992806	1.03879e+06	968338	945422	962360	1.10484e+06	453746	493296	504904	455057	639068	578296	506006	585969	985327	135857	1.16504e+06	140758	1.00958e+06	54687.5	527043	66841.7	921746	45088	0.0962337	0.337935	0.131309
+	130.063	4.18201	2-keto-3-methyl-valerate, 2-ketoisocaproate	-0.911522	98553.5	270977	127629	214371	274969	524252	234934	196158	314339	235731	219910	224018	458017	350737	231511	354961	466640	387384	378718	348954	390770	356761	283071	385611	224008	225062	257766	266256	250060	382171	259517	489826	242730	129924	298653	85993.6	374739	51252.7	294333	93331	302614	32261	-0.318123	-0.0190078	0.308407
+	131.095	8.44913	isoleucine, leucine	-0.665065	144156250	1.84602e+08	1.58128e+08	1.8485e+08	1.62494e+08	1.38568e+08	1.61943e+08	1.84361e+08	1.83672e+08	2.35643e+08	2.38348e+08	2.46726e+08	2.26715e+08	2.41913e+08	2.09809e+08	2.25097e+08	2.14122e+08	2.02693e+08	2.14393e+08	2.14685e+08	2.23132e+08	1.98928e+08	1.84303e+08	1.93187e+08	2.01978e+08	2.12858e+08	2.22877e+08	2.15875e+08	2.10812e+08	2.30223e+08	2.12748e+08	2.40137e+08	1.64888e+08	1.83185e+07	2.2599e+08	2.06446e+07	2.0568e+08	1.30953e+07	2.18438e+08	1.21221e+07	2.03749e+08	4.09943e+06	-0.30531	0.149466	0.0136092
+	132.054	14.8714	asparagine	-0.154113	2.29106e+07	2.80266e+07	2.7394e+07	3.09541e+07	2.27808e+07	1.8041e+07	2.59398e+07	2.89202e+07	1.91006e+07	3.68212e+07	2.83941e+07	3.52645e+07	3.0018e+07	2.82892e+07	2.62896e+07	2.82217e+07	2.23808e+07	2.45676e+07	3.20814e+07	2.69069e+07	2.48022e+07	2.42094e+07	2.33023e+07	2.84647e+07	1.94913e+07	1.84694e+07	2.05376e+07	1.94926e+07	2.16858e+07	2.39954e+07	2.07842e+07	2.26452e+07	2.56209e+07	4.16153e+06	2.90499e+07	5.45441e+06	2.58394e+07	3.179e+06	2.08877e+07	1.82292e+06	2.53495e+07	1.53596e+06	0.015365	0.196577	0.0276171
+	132.079	3.92636	2-ethyl-2-Hydroxybutyric acid, 2-hydroxy-3-methylpentanoic acid, hydroxy(iso)caproic acid	-0.917621	96850.8	139142	95810.1	128250	180381	266315	183384	128294	151481	160500	163775	142910	230277	185905	188985	186367	618888	260740	254363	249681	205691	504078	358729	273673	140794	289446	464613	270891	449058	227961	313912	189147	152303	56502.4	176275	27788.6	340730	146023	293228	115218	240634	53896.5	-0.659894	-0.449013	0.501789
-	132.09	15.4682	ornithine	-0.999391	118134	120908	130629	113298	127927	64720.4	83071.5	113119	0	91993.4	90459.9	90689.5	78646.6	69246.4	85317.5	57002.6	87821.3	63818.7	86411.3	65899.7	66172.4	0	0	0	83881.4	0	0	97862.7	97786.6	0	111619	0	108976	23051.7	80479.4	13169	74024.7	11995.9	97787.3	11323.8	90316.8	5497.54	0.270942	-0.166375	-0.286988
+	133.038	14.1492	aspartic acid	-0.893596	3.24057e+07	4.51474e+07	3.95919e+07	4.7052e+07	3.01739e+07	2.66469e+07	3.86567e+07	4.13631e+07	4.07277e+07	7.86443e+07	4.97604e+07	7.28456e+07	6.22985e+07	4.08645e+07	5.61845e+07	5.28044e+07	2.66406e+07	5.73797e+07	7.78431e+07	5.49784e+07	5.42781e+07	6.83991e+07	6.52375e+07	7.41271e+07	4.05665e+07	4.1308e+07	4.83179e+07	4.31056e+07	4.71765e+07	4.69157e+07	4.52027e+07	5.15362e+07	3.76297e+07	7.24706e+06	5.67662e+07	1.38513e+07	5.98604e+07	1.60064e+07	4.55161e+07	3.72104e+06	4.99431e+07	5.708e+06	-0.408415	0.184747	0.261317
+	134.058	10.4685	nt-pentose-ring	-0.85612	881494	1.09137e+06	1.00121e+06	1.14621e+06	894214	702831	966322	1.06989e+06	426989	559177	571065	600197	539835	584776	440728	517105	631598	561424	720303	678817	627072	535020	565750	586131	574218	626761	722311	573079	686471	736256	622787	742519	969194	142277	529984	64707.5	613264	63341.1	660550	70314.2	693248	38197.4	0.483413	-0.387423	-0.176863
+	135.055	28.7618	adenine	-0.937507	917622	1.11147e+06	1.11924e+06	1.12622e+06	1.0481e+06	1.0707e+06	1.02435e+06	1.19721e+06	1.00046e+06	1.31975e+06	1.30685e+06	1.45888e+06	1.24799e+06	1.44367e+06	1.17188e+06	1.19358e+06	1.44917e+06	1.04074e+06	1.1761e+06	1.30311e+06	1.15039e+06	1.15204e+06	960367	1.05403e+06	1.00061e+06	783978	839385	856479	720139	826422	725239	801409	1.07686e+06	83575	1.26788e+06	150350	1.16074e+06	155755	819207	88606.1	1.08117e+06	38777.9	-0.00576245	0.229821	0.102451
+	135.069	11.0635	phenylacetamide, N-acetylarylamine	-0.73298	4.21822e+06	4.58227e+06	4.57723e+06	4.85505e+06	4.29095e+06	2.93467e+06	3.94447e+06	4.63838e+06	3.03203e+06	4.19985e+06	4.0596e+06	4.09339e+06	4.03157e+06	4.56351e+06	3.78062e+06	3.76935e+06	3.70445e+06	3.77061e+06	4.25721e+06	3.77426e+06	3.85864e+06	3.15123e+06	3.06071e+06	3.02042e+06	4.33972e+06	4.28579e+06	4.4775e+06	4.32019e+06	4.83561e+06	5.18644e+06	4.5514e+06	4.77166e+06	4.25516e+06	604783	3.94124e+06	444236	3.57469e+06	445967	4.59604e+06	314167	4.09178e+06	118935	0.0564826	-0.05408	-0.19491
+	136.039	6.54009	hypoxanthine	-0.761148	214630	170706	180158	188058	103796	218544	177353	319655	333545	675653	498235	536990	140054	324198	358836	382410	1.2552e+07	7.13215e+06	1.00349e+07	9.30123e+06	3.76642e+06	3.91332e+06	8.76592e+06	8.86911e+06	2.87238e+07	2.67025e+07	4.08925e+07	4.03594e+07	3.93925e+07	4.52231e+07	3.67231e+07	5.56016e+07	196613	60881.7	406240	162053	8.04188e+06	3.00618e+06	3.92023e+07	9.11521e+06	1.19618e+07	4.24494e+06	-5.92693	-4.87995	-0.572825
+	138.043	10.5342	urocanic acid, nicotinamide N-oxide, urocanic acid, nicotinamide N-oxide	-0.863744	647702	465361	420454	2.3956e+06	466847	934461	490011	470909	318571	251832	252794	234809	267138	262589	281487	276908	310323	288217	394374	316270	294974	318172	524105	338603	457642	450330	431817	438493	445641	443473	594259	442113	786418	671581	268266	25191.7	348130	78333.9	462971	53599	466446	310364	0.753585	-0.798046	-0.422085
+	145.074	11.4963	N-butyrylglycine	0.422103	87932	120289	110548	133727	124272	0	153404	164290	304938	508264	435351	493105	424916	410102	366450	359778	1.20557e+06	1.14357e+06	1.15556e+06	1.10309e+06	972920	971636	1.11993e+06	1.18995e+06	5.11587e+06	4.98726e+06	4.87595e+06	4.77663e+06	4.90346e+06	5.44464e+06	4.86087e+06	5.32721e+06	127780	25749.2	412863	68471.8	1.10778e+06	90056.1	5.03649e+06	239543	1.67123e+06	92981.3	-3.70917	-2.01717	-0.593239
+	146.069	14.4776	glutamine	-0.750035	6.12727e+07	6.98093e+07	6.70043e+07	7.10045e+07	5.58305e+07	3.97173e+07	5.96521e+07	6.62087e+07	4.62639e+07	7.12235e+07	6.93798e+07	7.38416e+07	6.77304e+07	7.55378e+07	5.96043e+07	6.87275e+07	5.26994e+07	5.87966e+07	7.12245e+07	7.07641e+07	6.80792e+07	5.8341e+07	5.38917e+07	6.14576e+07	2.50216e+07	2.48159e+07	2.71025e+07	2.75099e+07	3.16013e+07	3.40218e+07	2.9546e+07	3.12957e+07	6.13124e+07	1.01536e+07	6.65386e+07	9.48457e+06	6.19068e+07	7.31904e+06	2.88643e+07	3.30717e+06	5.46555e+07	3.08627e+06	0.165812	0.283824	0.17973
+	146.106	25.6284	lysine	-0.905141	5.25621e+06	5.96705e+06	6.18375e+06	6.01611e+06	4.64956e+06	5.72613e+06	5.03334e+06	5.46008e+06	7.31448e+06	1.38562e+07	1.28188e+07	1.60385e+07	1.33895e+07	1.55648e+07	1.20663e+07	1.33685e+07	2.56e+07	1.96396e+07	2.17388e+07	2.35944e+07	2.109e+07	1.61425e+07	1.55054e+07	1.75653e+07	2.48718e+07	2.4915e+07	2.70261e+07	2.89423e+07	2.40817e+07	3.38465e+07	2.33328e+07	3.25885e+07	5.53653e+06	533791	1.30521e+07	2.67366e+06	2.01095e+07	3.5764e+06	2.74506e+07	3.98382e+06	1.65372e+07	1.53939e+06	-1.57866	-0.341429	0.282163
+	147.053	13.3996	glutamic acid	-0.958355	1.61218e+08	1.86305e+08	1.69443e+08	2.00354e+08	1.5979e+08	1.31411e+08	1.76066e+08	1.83801e+08	1.63013e+08	2.26804e+08	2.15956e+08	2.33981e+08	2.14398e+08	2.15076e+08	2.02174e+08	2.1086e+08	1.80369e+08	1.89543e+08	2.10624e+08	2.07155e+08	1.93238e+08	1.86667e+08	1.7301e+08	1.91781e+08	1.00154e+08	1.02159e+08	1.11755e+08	1.07001e+08	1.14718e+08	1.25241e+08	1.13226e+08	1.23035e+08	1.71048e+08	2.09641e+07	2.10283e+08	2.14049e+07	1.91548e+08	1.25747e+07	1.12161e+08	9.00787e+06	1.7126e+08	6.17729e+06	-0.00178546	0.296142	0.161518
+	148.052	7.87525	cinnamic acid	-0.126497	2.44195e+06	3.04388e+06	2.70363e+06	3.03641e+06	2.63183e+06	2.14256e+06	2.5966e+06	3.04436e+06	2.6375e+06	3.41838e+06	3.48782e+06	3.71405e+06	3.40676e+06	3.47417e+06	3.11063e+06	3.19656e+06	2.75001e+06	2.61676e+06	2.97217e+06	2.67578e+06	3.18707e+06	2.57659e+06	2.24413e+06	2.23699e+06	2.58645e+06	2.43791e+06	2.65056e+06	2.57094e+06	2.48781e+06	2.79904e+06	2.37014e+06	3.10754e+06	2.70515e+06	325683	3.30573e+06	326816	2.65744e+06	326072	2.6263e+06	235117	2.82366e+06	45539.3	-0.0618542	0.227406	-0.0875284
+	148.074	13.1434	mevalonate	-0.492206	348425	413943	408429	451196	332304	218882	354463	404924	278388	431793	429252	477745	383775	479675	363454	443022	351373	351163	421692	436488	438763	341976	294405	397309	141165	153553	144309	155849	193233	233618	210973	270400	366571	71804.1	410888	67135	379146	52235	187887	47431.8	336123	11662.1	0.125102	0.289755	0.173765
+	149.051	10.0733	methionine	-0.646102	2.52663e+07	3.26407e+07	2.99084e+07	3.37122e+07	2.96284e+07	2.12739e+07	2.91588e+07	3.28152e+07	2.54056e+07	3.77636e+07	3.6805e+07	3.87903e+07	3.52402e+07	3.96296e+07	2.97882e+07	3.33049e+07	2.71252e+07	2.54674e+07	2.90767e+07	2.76041e+07	2.92904e+07	2.53041e+07	2.19638e+07	2.35235e+07	2.75387e+07	2.76733e+07	2.85669e+07	2.85587e+07	3.11413e+07	3.23316e+07	2.94166e+07	3.51203e+07	2.93005e+07	4.21174e+06	3.45909e+07	4.89172e+06	2.61694e+07	2.59381e+06	3.00434e+07	2.64263e+06	3.00261e+07	1.15048e+06	-0.0352905	0.204178	-0.198334
+	152.033	6.07196	xanthine	0.308361	0	0	0	0	0	0	0	0	0	651763	453574	0	0	0	0	0	3.87143e+06	3.07132e+06	3.66745e+06	3.28014e+06	1.957e+06	1.48584e+06	2.93242e+06	2.80517e+06	5.43376e+06	5.19516e+06	7.93974e+06	7.22981e+06	7.62249e+06	8.66047e+06	7.35073e+06	1.01273e+07	0	0	552669	140140	2.88385e+06	810956	7.44493e+06	1.60848e+06	2.72036e+06	736350	#NUM!	-2.29931	0.0841958
+	152.069	10.4858	arabitol, xylitol	-0.983042	449408	624893	497187	638325	515775	434764	526510	557180	262524	377567	315234	327193	291546	337412	268319	302270	354079	337585	473691	387598	349809	348682	341323	352630	333393	384480	400547	370692	442976	446528	416886	483047	530505	74000	310258	37854.7	368174	45237.9	409819	47748	404689	15762.8	0.390553	-0.383345	-0.136424
+	155.07	22.5959	histidine	-0.755518	1.30098e+07	1.77597e+07	1.57969e+07	1.56659e+07	1.33554e+07	1.49952e+07	1.3872e+07	1.45238e+07	9.37969e+06	1.70974e+07	1.43432e+07	1.84486e+07	1.58133e+07	1.67065e+07	1.40709e+07	1.33639e+07	1.39117e+07	1.1118e+07	1.2962e+07	1.54749e+07	1.256e+07	1.05415e+07	1.00852e+07	1.22804e+07	9.15427e+06	8.53942e+06	1.05704e+07	9.62458e+06	9.22238e+06	1.20507e+07	9.44634e+06	1.27299e+07	1.48723e+07	1.54591e+06	1.49029e+07	2.81195e+06	1.23667e+07	1.79456e+06	1.01672e+07	1.4957e+06	1.30773e+07	614008	0.185565	0.188532	-0.0806041
+	157.074	10.3349	tiglylglycine, methylcrotonylglycine	-0.831662	76521.6	0	92636.7	0	67753.9	0	75886.4	75041.4	125207	202865	183306	188556	171299	182937	141864	163057	277138	215293	289036	276611	196607	205218	201506	267806	598066	544197	572438	556459	589114	627703	610586	699862	77568	9133.59	169886	25681.3	241152	39770	599803	48907	272102	17358.4	-1.81062	-0.67958	-0.174208
+	159.09	9.96903	valerylglycine	-0.780488	130516	123430	136335	148821	166823	126624	229923	251273	637891	798641	757703	848803	665134	734166	636268	687120	2.34597e+06	2.09913e+06	2.24285e+06	2.19352e+06	1.94525e+06	1.88456e+06	2.10738e+06	2.42469e+06	8.89611e+06	8.7127e+06	8.61323e+06	8.3895e+06	8.94302e+06	9.2998e+06	8.62723e+06	9.73508e+06	164218	49468.1	720716	77677.9	2.15542e+06	185519	8.90208e+06	432824	2.98561e+06	174448	-4.18434	-2.05052	-0.470057
+	161.105	12.3776	carnitine	-0.846587	1.8927e+06	2.12825e+06	2.02977e+06	2.13284e+06	1.78891e+06	1.24903e+06	1.92233e+06	2.00839e+06	862426	1.26375e+06	1.22726e+06	1.26019e+06	1.14215e+06	1.28282e+06	1.0841e+06	1.1479e+06	673807	778539	698835	618366	1.28811e+06	734257	677159	483116	408383	377408	411012	389416	419085	489912	419907	473174	1.89403e+06	285675	1.15882e+06	138964	744024	236832	423537	38879.1	1.0551e+06	109392	0.844074	0.135277	-0.503963
+	163.085	12.92	bicine	-0.8869	67700	71100	61100	93500	64600	104000	101000	85800	0	0	269000	0	216000	419000	64300	244000	179000	55600	156000	266000	147000	252000	133000	472000	132000	211000	276000	114000	634000	288000	473000	295000	81200	17200	242000	127000	207000	126000	303000	174000	208000	66600	-1.36	0.22	-0.01
+	164.048	11.0635	coumarate, phenylpyruvate	-0.953233	7.81812e+06	8.6531e+06	8.90029e+06	9.22499e+06	7.9132e+06	5.54614e+06	7.60809e+06	8.94934e+06	5.70167e+06	7.83457e+06	7.68089e+06	7.79287e+06	7.4723e+06	8.30539e+06	7.12682e+06	7.05651e+06	7.43161e+06	6.73516e+06	8.04154e+06	7.26978e+06	7.16587e+06	6.11287e+06	5.98419e+06	5.95113e+06	8.64918e+06	8.11371e+06	8.56905e+06	8.25402e+06	9.33997e+06	1.01099e+07	8.4321e+06	9.80774e+06	8.07666e+06	1.18367e+06	7.37138e+06	785352	6.83652e+06	769666	8.90946e+06	747158	7.7985e+06	208729	0.0505613	-0.0812632	-0.189936
+	164.069	11.7932	rhamnose, deoxygalactopyranose, 3, 4, 5-trihydroxy-hexanoic acid, fucose, 1, 5-Anhydrosorbitol	-0.867339	3.66425e+06	4.45868e+06	4.24913e+06	4.87019e+06	3.91243e+06	2.74887e+06	4.26614e+06	4.64639e+06	5.22581e+06	7.00953e+06	6.74981e+06	6.90914e+06	6.59503e+06	7.18782e+06	5.91353e+06	6.40052e+06	7.57239e+06	6.73505e+06	7.96766e+06	7.16455e+06	7.12151e+06	6.24598e+06	6.45821e+06	6.30694e+06	6.88347e+06	7.34705e+06	7.63936e+06	7.10434e+06	7.81005e+06	8.79532e+06	8.02218e+06	8.38599e+06	4.10201e+06	667706	6.4989e+06	649060	6.94654e+06	620549	7.74847e+06	645557	6.32398e+06	19391.9	-0.624501	0.0393627	0.135461
+	165.079	7.87918	phenylalanine	-0.819659	7.20644e+07	9.27574e+07	8.35131e+07	1.01477e+08	8.13195e+07	6.47682e+07	8.34373e+07	9.25519e+07	8.25238e+07	1.09916e+08	1.07396e+08	1.21439e+08	1.06399e+08	1.15454e+08	9.79718e+07	9.97217e+07	9.0321e+07	8.62103e+07	9.98485e+07	9.29372e+07	1.03138e+08	8.49419e+07	7.72055e+07	7.56547e+07	8.60884e+07	9.04368e+07	9.43501e+07	9.04008e+07	8.99196e+07	1.01983e+08	9.21619e+07	1.13281e+08	8.39861e+07	1.1804e+07	1.05103e+08	1.19149e+07	8.87822e+07	9.82635e+06	9.48277e+07	8.77003e+06	9.31747e+07	1.54101e+06	-0.149787	0.17379	-0.0696678
+	166.027	3.01494	benzoquinoneacetic acid, phtalic acid	-0.923798	704081	765725	690084	669701	654956	359567	647410	701042	716775	1.08244e+06	963895	937316	913196	922883	992166	910031	1.28178e+06	1.26677e+06	1.13783e+06	1.11729e+06	1.25203e+06	1.0517e+06	1.21237e+06	1.15446e+06	1.64903e+06	1.60575e+06	2.00968e+06	1.67551e+06	1.57671e+06	1.91339e+06	1.48073e+06	1.66122e+06	649071	122645	929837	103165	1.18428e+06	81765.7	1.6965e+06	176556	1.11492e+06	40606.4	-0.780495	-0.261892	0.0870653
-	166.063	3.75043	phenoxypropionic acid, homovanillin, phenyllactic acid, 3-(3-hydroxyphenyl)propanoic acid, 4-methoxyphenylacetic acid, desaminotyrosine	-0.788854	2.40234e+06	2.10007e+06	1.79201e+06	1.94042e+06	1.50565e+06	1.03696e+06	1.5402e+06	1.65872e+06	1.50468e+06	2.6345e+06	2.21743e+06	2.41799e+06	2.09233e+06	2.66926e+06	1.63191e+06	1.98088e+06	2.03108e+06	1.56431e+06	2.11615e+06	2.08756e+06	1.6746e+06	1.59328e+06	1.52324e+06	1.68539e+06	1.41402e+06	1.38708e+06	1.47396e+06	1.4744e+06	1.33106e+06	1.78602e+06	1.35219e+06	1.60022e+06	1.74705e+06	415165	2.14362e+06	430479	1.78445e+06	250100	1.47737e+06	151007	1.78812e+06	134698	-0.0335282	0.261606	-0.00296617
+	167.983	17.3549	phosphoenolpyruvate	-0.8151	59547.6	99947	80070.5	97805.1	0	86604.7	75158.4	87885.4	85682.2	133114	100092	154997	134900	120314	103979	111668	139310	129643	133525	207063	129745	152241	128869	170038	160497	185571	209858	204408	165936	183667	209886	276427	83859.8	13893.4	118093	22328.4	148804	27537.5	199531	36350.6	137572	9412.14	-0.714136	-0.220263	0.113228
-	169.998	15.8702	dihydroxyacetone phosphate, glyceraldehyde-3-phosphate	-0.100333	60014.6	63557	64506.7	73899.9	57486.3	51770.4	57815.9	75982.5	0	99735.5	101309	115254	84212.6	101416	75920.5	74644.1	0	0	87778.2	112703	0	0	0	96659.3	73885.6	63248.2	91108.1	117105	101502	99728.5	85223.7	105804	63129.1	8298.8	93213.1	15198.8	99046.7	12632.5	92200.6	17615	86897.4	3983.62	-0.461006	0.10122	0.188796
+	172.014	15.6365	glycerol-3-phosphate	-0.811014	531112	441934	454061	464835	600566	403836	488222	565512	207746	424548	322596	446019	352573	434893	253342	284861	245774	335203	564982	438813	373073	376108	369632	406411	751879	713412	725035	644219	762198	765039	693190	839027	493760	66726.2	340822	89354.6	388749	90991.6	736750	57667.3	490020	16583.6	0.0109679	-0.523822	-0.334002
+	173.105	3.55114	N-acetylleucine, isovalerylsarcosine, isovalerylalanine, caproylglycine	-0.728117	64414.7	59410.7	79197.5	98760.3	55521.6	88176.2	75505.6	157116	169244	236068	193500	180915	172327	214849	168360	241742	380173	291973	347668	310696	288203	327633	302035	300548	656142	595962	528662	605146	566262	707647	611470	736842	84762.8	32669.3	197126	30040.4	318616	31653.3	626017	70155.2	306630	19380.7	-1.855	-0.637385	0.0553192
+	174.112	24.4597	arginine	-0.698879	8.44382e+06	1.01878e+07	1.01168e+07	9.78688e+06	7.63505e+06	8.98393e+06	8.83924e+06	9.64229e+06	1.15803e+07	2.18958e+07	2.02149e+07	2.25646e+07	1.7682e+07	2.09048e+07	1.9129e+07	1.90088e+07	2.35334e+07	2.15498e+07	2.2438e+07	2.23617e+07	2.4972e+07	1.8179e+07	1.75776e+07	1.74041e+07	1.15545e+07	1.05624e+07	1.23187e+07	1.22874e+07	1.11917e+07	1.54527e+07	1.15422e+07	1.45467e+07	9.20447e+06	890726	1.91225e+07	3.44096e+06	2.10019e+07	2.9037e+06	1.2432e+07	1.69982e+06	1.54402e+07	1.15398e+06	-0.746289	0.308577	0.443828
-	175.096	15.4072	citrulline	-0.555941	1.40663e+06	1.20296e+06	1.36954e+06	1.25226e+06	1.09328e+06	652697	1.10573e+06	1.08526e+06	563927	964894	775699	890772	879469	808988	745377	711682	835958	697312	959741	800369	741289	686277	707048	762466	1.0481e+06	867489	1.01437e+06	926589	1.07862e+06	1.17339e+06	1.11685e+06	979943	1.14605e+06	234178	792601	124494	773807	91257.6	1.02567e+06	100356	934531	65913.3	0.294351	-0.237648	-0.272268
+	180.152	3.14753	3, 6, 8-dodecatrien-1-ol	-0.854218	102797	164913	161748	206157	155000	111466	159887	173205	190039	225599	163177	169070	186060	197620	212230	127933	196798	218606	249851	223790	261379	225094	212015	248358	193373	216667	300429	236821	349455	253031	300174	251933	154397	33238.6	183966	30597.8	229486	21817.1	262735	50932.1	207646	12209.1	-0.427485	-0.174687	0.144281
+	181.074	11.0705	tyrosine	-0.954804	2.94701e+07	3.47013e+07	3.40725e+07	3.56734e+07	3.144e+07	2.16204e+07	3.02733e+07	3.29086e+07	2.03108e+07	2.7418e+07	2.7409e+07	2.7446e+07	2.76084e+07	2.91126e+07	2.47401e+07	2.61162e+07	2.60137e+07	2.48249e+07	2.93746e+07	2.69776e+07	2.80129e+07	2.26562e+07	2.21034e+07	2.19018e+07	3.36993e+07	3.29769e+07	3.42325e+07	3.34954e+07	3.70255e+07	4.00752e+07	3.67229e+07	3.95658e+07	3.12699e+07	4.45739e+06	2.62701e+07	2.71889e+06	2.52331e+07	2.83427e+06	3.59742e+07	2.79593e+06	2.96869e+07	838554	0.0749527	-0.1764	-0.234505
+	182.079	11.7963	hexitol	-0.373399	7.87206e+06	9.81347e+06	9.12708e+06	1.08003e+07	8.63947e+06	6.17978e+06	9.5712e+06	1.00667e+07	1.11113e+07	1.52228e+07	1.47044e+07	1.59276e+07	1.42047e+07	1.48024e+07	1.28931e+07	1.39246e+07	1.66601e+07	1.54131e+07	1.73848e+07	1.64182e+07	1.62228e+07	1.43902e+07	1.42314e+07	1.41674e+07	1.66301e+07	1.68325e+07	1.78307e+07	1.72431e+07	1.89462e+07	2.07624e+07	1.77449e+07	1.91092e+07	9.00875e+06	1.45102e+06	1.40988e+07	1.50666e+06	1.5611e+07	1.24152e+06	1.81374e+07	1.38934e+06	1.4214e+07	114272	-0.657913	-0.0117359	0.135251
+	187.121	7.04859	N-Methylpelletierine	-0.535599	41985	59676.6	55196.7	61341.3	49287.5	103365	73287.2	69020.3	101906	147250	114591	158071	106666	113043	107787	104875	242161	212899	236299	211775	239349	199346	220354	225313	814539	803462	805253	746064	708955	848420	771414	910408	64144.9	18766.4	119274	21208.3	223437	15164.2	801064	61865.8	301980	21884.3	-2.23505	-1.34018	-0.434585
-	188.105	3.32315	nonanedioic acid, nonate	-0.706615	315232	295754	325930	302577	325196	340251	290639	295572	0	212439	0	0	224908	224977	0	0	257897	287794	282255	0	282231	0	269918	0	361411	355914	344353	0	363485	413680	386277	354163	311394	17939.1	220775	7219.26	276019	12059.9	368469	23733.5	294164	7161.68	0.0821191	-0.414046	-0.0918545
+	190.059	14.1699	aspartyl-glycine	-0.80114	3.25553e+06	3.66277e+06	3.57374e+06	3.79691e+06	2.82515e+06	2.21053e+06	3.176e+06	3.27021e+06	2.29987e+06	3.54322e+06	3.0587e+06	3.57072e+06	3.32107e+06	2.87164e+06	2.77247e+06	2.98725e+06	2.01223e+06	2.59589e+06	3.08943e+06	2.9617e+06	2.6621e+06	2.58031e+06	2.58986e+06	2.73845e+06	2.57971e+06	2.5245e+06	2.79706e+06	2.70241e+06	2.86557e+06	3.01314e+06	2.9112e+06	3.35403e+06	3.22135e+06	511948	3.05312e+06	424831	2.65374e+06	319879	2.84345e+06	264008	2.94292e+06	110285	0.13042	0.0530362	-0.149218
+	196.146	3.16065	α-terpinyl acetate, (1R,2S,4R)-(+)-bornyl acetate, linalyl acetate, 7-(2-cyclopentenyl)-heptanoic acid, dodecynoic acid	-0.78459	203645	224961	220383	270233	220357	199764	247100	270553	339693	494894	459125	337298	398182	403605	368062	446157	512088	443259	427455	399683	480146	625582	492162	480952	585615	501236	557421	591151	551883	740483	499666	712331	232125	27617.7	405877	57270.8	482666	68533	592473	89550.5	428285	25819.2	-0.883672	-0.0775287	0.172453
+	199.194	3.12698	docecanamide	-0.59816	0	129495	116838	182118	216523	206410	169860	170612	0	239980	0	262415	0	286596	130811	212072	270213	216534	209112	234478	229463	251110	285596	313522	223711	466423	344474	464148	370413	239677	257184	491594	170265	36750.7	226375	60099	251253	36161.9	357203	109153	251274	34271.5	-0.56148	-0.150548	-0.000119006
+	204.188	3.03151	3-copaene	-0.632558	1.30167e+06	1.6139e+06	1.48762e+06	1.30943e+06	995660	92186.5	1.25228e+06	1.27778e+06	1.47102e+06	2.69099e+06	2.44358e+06	2.54992e+06	2.02895e+06	1.92963e+06	2.11052e+06	2.11414e+06	2.27157e+06	2.6862e+06	3.07115e+06	3.11729e+06	2.35887e+06	2.21346e+06	2.67377e+06	2.58159e+06	2.08405e+06	2.33571e+06	2.37957e+06	2.86258e+06	2.4928e+06	2.61434e+06	2.27943e+06	2.7331e+06	1.16632e+06	469812	2.16734e+06	389773	2.62174e+06	341095	2.4727e+06	255265	2.10702e+06	89830.5	-0.853248	0.0407215	0.315317
+	205.132	5.05911	pantothenol	-0.571732	562676	0	0	944960	300821	3.49927e+06	232453	326903	994498	0	0	0	0	327839	309551	345883	0	0	0	0	367324	0	0	0	444483	847928	0	482829	624387	421910	394139	1.37472e+06	977847	1.26243e+06	494443	333700	367324	#DIV/0!	655770	354139	623846	#DIV/0!	0.648419	-0.335386	-0.764138
+	210.162	3.18837	tridecynoic acid, tridecadienoic acid	-0.693686	218447	228504	234364	218318	233995	139688	213475	194551	305537	372120	302469	332570	364652	275320	342091	335023	392305	385592	447732	314300	390835	408502	364887	393752	455851	459641	514154	566964	439379	534171	420809	539882	210168	31274.5	328723	32702.4	387238	37824.7	491356	53943.2	354371	10392.4	-0.753721	-0.10839	0.12796
+	212.116	10.9363	prolyl-proline	-0.858139	306463	369054	349632	337211	295627	191921	283001	356074	332562	454462	429710	367623	334526	448966	407885	305872	432110	303558	622319	526612	574912	282104	289019	349624	477391	433739	453494	437967	422094	474925	432246	508560	311123	57073.7	385201	57693.3	422532	136839	455052	29549	393477	46267.3	-0.338794	-0.0306688	0.102783
+	215.056	14.8795	glycerylphosphorylethanolamine	-0.802747	2.21635e+06	2.69673e+06	2.4501e+06	2.68555e+06	1.68296e+06	1.09052e+06	2.37779e+06	2.56684e+06	778155	1.47941e+06	1.17911e+06	1.34624e+06	845849	815690	1.00219e+06	1.1484e+06	1.09577e+06	1.15355e+06	1.41607e+06	1.27156e+06	870973	783118	1.03995e+06	1.2594e+06	2.02522e+06	1.88948e+06	2.41869e+06	2.30282e+06	2.6339e+06	2.77468e+06	2.53809e+06	2.73884e+06	2.22085e+06	561416	1.07438e+06	258155	1.1113e+06	211484	2.41521e+06	324698	1.70544e+06	155424	0.380974	-0.666637	-0.617897
+	216.122	14.3833	N-acetyl-arginine	-0.525319	62558.3	77855.1	80145.5	73010	71211.1	64067.4	65069.6	78596.5	72987.1	108237	91988.2	91330.7	87498.2	117397	101673	77562.1	251450	296699	232903	223756	543828	299082	242750	166645	642326	612397	727822	632331	647876	717628	583756	599533	71564.2	7013.99	93584.2	14989.5	282139	113795	645459	52358.2	273186	48695.8	-1.93258	-1.54555	0.0465199
+	216.188	3.05028	(+)-3-longipinen-5-one	-0.721155	133855	171041	180751	168672	125502	35595.1	123233	154018	134446	258685	198194	222977	238420	189949	268542	140084	239573	309444	420104	418436	312018	279036	223629	268856	411204	339916	335941	322435	416764	343664	291810	278731	136583	46258.3	206412	50438.9	308887	74591.5	342558	49749.5	248610	13017.2	-0.864104	-0.268357	0.313194
+	220.07	14.7175	aspartyl-serine	-0.782438	3.56587e+06	3.95644e+06	3.88789e+06	4.17454e+06	3.09606e+06	2.36273e+06	3.49261e+06	3.87662e+06	2.42232e+06	4.49372e+06	3.60325e+06	4.49121e+06	4.01026e+06	3.59863e+06	3.4279e+06	3.33397e+06	3.46342e+06	3.32279e+06	4.30344e+06	4.00975e+06	3.41175e+06	3.328e+06	3.18791e+06	3.96258e+06	3.67644e+06	3.46518e+06	4.00252e+06	3.66129e+06	3.902e+06	4.47712e+06	3.90885e+06	4.31832e+06	3.5516e+06	584966	3.67266e+06	676799	3.6237e+06	407854	3.92646e+06	339974	3.6936e+06	155513	-0.0565624	-0.00820526	-0.0275645
+	222.068	19.6307	cystathionine	-0.349396	7.93275e+07	8.68201e+07	8.25771e+07	7.86706e+07	6.84781e+07	5.92714e+07	7.23314e+07	7.57623e+07	4.90328e+07	7.29955e+07	6.77507e+07	7.75011e+07	6.9149e+07	7.01054e+07	6.35502e+07	6.5457e+07	4.45666e+07	3.32117e+07	4.13053e+07	4.55437e+07	3.29351e+07	3.42519e+07	3.22867e+07	3.63622e+07	1.96725e+07	1.88738e+07	2.17384e+07	2.12709e+07	2.09175e+07	2.55037e+07	1.96671e+07	2.45791e+07	7.54048e+07	8.66554e+06	6.69427e+07	8.43564e+06	3.75579e+07	5.44246e+06	2.15279e+07	2.37694e+06	5.03583e+07	2.95877e+06	0.582427	0.410697	-0.423114
+	224.141	3.09539	methyl jasmonate	-0.903965	197695	258158	219911	231842	222303	71691.3	189629	277175	315751	279836	322913	248339	393791	298520	304843	225896	249498	260362	251448	341264	442471	352813	342761	500546	372125	371063	486085	383178	377757	342162	534808	1.02945e+06	208551	62378.2	298736	50919.4	342646	91625.7	487078	228931	334253	82120.1	-0.680541	-0.162067	0.0357777
+	224.178	3.11445	tetradecadienoic acid, 9-(2-cyclopentenyl)-nonanoic acid, tetradecynoic acid	-0.844044	147146	132321	177703	117731	155546	95427.7	153558	139071	173685	172517	137209	183497	172266	219839	156228	199762	198824	329206	236849	319254	243096	288924	229435	268906	300539	290404	333777	371052	341608	349890	265001	301605	139813	25185.7	176875	25252.1	264312	45616.5	319235	35395	225059	9762.66	-0.686803	-0.347569	0.23194
+	224.214	3.03157	10-pentadecenal	-0.799005	973987	1.01918e+06	906281	940262	750968	61533.4	896627	893587	1.39523e+06	2.19857e+06	2.2162e+06	2.48575e+06	2.11438e+06	1.81019e+06	1.85062e+06	1.87734e+06	3.70301e+06	4.24352e+06	4.27213e+06	4.42753e+06	3.74992e+06	3.53501e+06	3.77588e+06	3.89608e+06	4.20405e+06	4.18791e+06	5.24925e+06	5.40786e+06	4.63736e+06	5.11404e+06	4.00792e+06	7.7478e+06	805303	310504	1.99354e+06	332525	3.95038e+06	321701	5.06952e+06	1.20487e+06	2.95469e+06	441739	-1.8754	-0.567676	0.418988
+	227.091	13.5273	deoxycytidine	-0.673965	332341	319674	343520	276167	251042	62453.9	280628	200259	390677	416921	611901	576113	518293	587075	510836	599689	1.02202e+06	697614	567766	803465	793752	671983	321177	474321	117715	89619.6	98431.9	161507	103506	179457	144378	197655	258260	91889.8	526438	84133.2	669012	216539	136534	40286.7	397561	75707.3	-0.62235	0.405087	0.750856
+	227.225	3.07726	1-deoxy-tetradecasphing-13-enine	-0.732161	225844	202233	176778	293241	275463	141340	259260	237914	322436	319957	299045	326581	315094	333778	276992	428444	443726	351909	331746	393883	329742	427890	334485	418175	395882	516661	453076	584883	498560	594139	446888	777981	226509	51226.4	327791	44443.3	378945	47374.8	533509	119822	366688	36177	-0.694986	-0.161779	0.0474327
+	234.085	14.2238	aspartyl-threonine	-0.748061	1.21933e+06	1.26185e+06	1.4131e+06	1.42241e+06	982440	821098	1.17992e+06	1.27517e+06	671743	1.639e+06	934806	1.33598e+06	1.39007e+06	698612	1.15227e+06	975068	646596	1.07641e+06	1.62419e+06	947537	1.03503e+06	1.35881e+06	1.33395e+06	1.55502e+06	1.95595e+06	1.71125e+06	2.16029e+06	1.90656e+06	1.9781e+06	2.33102e+06	2.13236e+06	2.41717e+06	1.19691e+06	205619	1.09969e+06	342365	1.19719e+06	329841	2.07409e+06	232206	1.39197e+06	68715.5	-0.217809	-0.340029	-0.217474
+	242.019	18.4072	inositol cyclic phosphate	-0.6173	581161	664569	681935	680815	590417	527393	565695	618850	552901	813794	742984	796720	794578	765242	646773	662401	1.26374e+06	983003	1.02238e+06	1.15721e+06	1.04319e+06	950507	866382	963057	1.17583e+06	1.18481e+06	1.29661e+06	1.13274e+06	1.26496e+06	1.42611e+06	1.33146e+06	1.47733e+06	613854	57481.1	721924	92112.2	1.03118e+06	125823	1.28623e+06	122315	913298	31799	-0.573189	-0.339239	0.175144
-	243.086	17.2602	cytidine	-0.0712735	573687	633220	583260	616654	535185	374933	549056	545029	244572	314861	299456	355548	295646	273716	273443	293875	449254	325342	478577	450688	292397	290362	351309	392577	809451	864206	982087	922527	852719	997085	882846	846495	551378	79205.1	293890	32804.3	378813	74811.6	894677	66887.4	529689	21041.9	0.0578944	-0.849872	-0.483659
+	246.122	8.02744	aspartyl-leucine, gamma-glutamyl-valine	-0.691609	1.27738e+07	1.49615e+07	1.3585e+07	1.59194e+07	1.30504e+07	9.06261e+06	1.3005e+07	1.4761e+07	9.18191e+06	1.32306e+07	1.34175e+07	1.39484e+07	1.21245e+07	1.29737e+07	1.13577e+07	1.21673e+07	1.07997e+07	9.47067e+06	1.08499e+07	1.03139e+07	9.76877e+06	9.07355e+06	8.58667e+06	9.0303e+06	7.73634e+06	7.96762e+06	8.60658e+06	8.16624e+06	7.80792e+06	8.67653e+06	8.38381e+06	1.04545e+07	1.33898e+07	2.07552e+06	1.23002e+07	1.50925e+06	9.73668e+06	848139	8.47494e+06	872438	1.09754e+07	585784	0.286863	0.164407	-0.172774
+	247.106	5.09781	malonylcarnitine	-0.528925	140734	273320	213133	289150	308925	512929	287634	452401	433510	198270	257931	315060	294198	328909	391830	408412	322772	400294	377684	295310	257779	207462	366127	190013	134507	117732	155150	35849.9	0	84900.8	93339.9	310624	309778	120578	328515	79929.4	302180	78751	133158	87178.5	268408	19668.8	0.20681	0.291533	0.170982
+	248.065	14.3076	aspartyl-aspartic acid	-0.496069	248770	271921	265368	285841	192559	190300	238683	256565	320745	496602	435408	484191	450066	435951	403976	387186	590048	636447	727892	772102	652151	600781	617588	679122	966683	997488	1.08422e+06	1.04808e+06	1.0088e+06	1.13596e+06	1.07238e+06	1.29673e+06	243751	35304.9	426766	56319.4	659516	63645.5	1.07629e+06	104065	601581	28780.3	-1.30335	-0.495316	0.132648
+	248.178	3.04677	hexadecatetraenoic acid, ladderane-butanoic acid, hexadecadiynoic acid	-0.640714	284763	329572	258086	276809	296014	0	205791	272406	431748	458036	400553	475011	517207	387858	406426	407051	502372	451487	508623	508714	399447	434724	517435	430833	534488	564266	503822	553262	545466	562256	578538	824837	274777	37860.7	435486	44568.8	469204	45328.2	583367	100143	440709	28973.7	-0.681563	-0.0171984	0.0903914
+	250.062	11.9452	glutamylcysteine	-0.518237	511877	599247	612584	616634	555728	392792	531459	563337	344321	507557	490382	576673	608676	575759	401222	455465	585181	465081	580412	600550	665925	601482	444091	474217	605896	579180	604832	619337	604315	631962	594400	122364	547957	73164.2	495007	92083.2	552117	80126.7	545286	171599	535092	45578.6	0.0342772	-0.112338	0.0451881
-	252.086	25.4242	deoxyinosine	-0.969751	156698	141094	160502	138318	155605	115351	132099	109625	129745	157544	150744	204776	176182	177064	145394	130916	155006	179009	163438	160402	157451	157927	155093	155552	209407	261437	191789	194171	177106	202434	202092	212892	138661	18992.7	159046	25681.7	160485	8027.16	206416	24887.5	166152	8146.16	-0.260936	-0.0630634	-0.050066
+	252.209	3.02935	hexadecadienoic acid, 11-(2-cyclopentenyl)-hendecanoic acid, hexadecynoic acid	-0.624955	268097	371579	266476	355871	272279	96752.8	362888	334585	287885	286829	284165	298373	274435	333293	257978	326823	384403	327865	324077	380916	489488	351495	425271	387745	455669	544819	579111	546537	438443	589222	492313	600203	291066	90219.6	293723	25370.7	383908	54317.8	530790	61717.9	374871	26646.6	-0.365051	-0.351941	0.034363
+	254.225	3.02999	palmitelaidic acid	-0.580362	412266	459944	447740	481853	391909	164024	354673	331381	447870	457618	311218	359312	488317	321592	423984	363366	502671	606562	575500	547737	574218	606217	597068	512317	757912	777564	791529	796473	911851	939824	733308	828079	380474	101549	396660	66466.9	565286	40721.3	817067	73022.8	539872	24989.6	-0.504819	-0.444715	0.066364
+	255.256	3.06222	palmitic amide	-0.584701	1.40591e+06	543824	1.38362e+06	2.03064e+06	1.317e+06	747933	1.47131e+06	1.85459e+06	2.21804e+06	2.01268e+06	1.94247e+06	1.34667e+06	2.1622e+06	1.74568e+06	1.78983e+06	1.90469e+06	2.50896e+06	1.84829e+06	2.31534e+06	2.0992e+06	3.18994e+06	2.28436e+06	2.40935e+06	1.78697e+06	1.32394e+06	3.4041e+06	3.28692e+06	4.75036e+06	2.92448e+06	2.10658e+06	1.03298e+06	2.90634e+06	1.34435e+06	500013	1.89028e+06	274066	2.3053e+06	440038	2.71696e+06	1.20472e+06	2.06422e+06	411266	-0.618688	-0.126997	0.159355
+	257.103	16.9592	glycerophosphocholine	0.35422	6.70214e+07	7.46502e+07	7.10521e+07	7.55059e+07	6.15149e+07	4.53566e+07	6.74092e+07	7.1123e+07	2.32701e+07	3.66329e+07	3.32138e+07	3.59048e+07	2.90658e+07	3.08822e+07	2.91411e+07	3.15613e+07	4.69895e+07	4.17678e+07	5.28256e+07	4.85461e+07	3.18279e+07	3.42086e+07	3.90596e+07	4.22035e+07	8.84484e+07	8.63148e+07	9.5385e+07	9.08341e+07	9.96353e+07	1.10554e+08	9.82386e+07	1.09096e+08	6.67042e+07	9.72689e+06	3.1209e+07	4.26975e+06	4.21786e+07	7.14747e+06	9.73132e+07	8.98913e+06	5.93512e+07	2.43111e+06	0.168499	-0.927315	-0.492768
+	258.014	30.416	gluconolactone-6-phosphate	-0.60868	118950	190696	163269	174181	139218	183011	161368	150160	127407	154022	150548	179556	149973	147669	124117	134545	181640	157004	132420	203853	185325	156961	137581	188274	155036	171966	163268	153572	138416	188281	146299	204777	160107	23601.3	145980	17669.2	167882	25681	165202	22238.1	159793	3394.74	0.00283194	-0.130433	0.0712501
+	259.046	19.4735	glucosamine-6-phosphate, glucosamine-6-phosphate	-0.686747	22854	0	30364.8	26632.9	33861.6	0	27916.3	44039.8	41303.8	0	44915	46468.4	4374.67	59.7451	0	46979.6	38510.8	0	0	0	0	33136.3	28251.5	0	0	0	0	0	0	42771.9	0	0	30944.9	7396.56	30683.5	22181.2	33299.6	5131.62	42771.9	#DIV/0!	34425	#DIV/0!	-0.153754	-0.165991	-0.0479524
-	260.03	18.9794	hexose phosphate	-0.906367	1.69398e+06	2.09542e+06	1.90276e+06	1.91721e+06	1.87651e+06	1.52677e+06	1.38642e+06	1.62104e+06	1.71534e+06	2.74028e+06	2.41163e+06	2.72616e+06	2.74518e+06	2.536e+06	1.96608e+06	2.27473e+06	4.08389e+06	2.85553e+06	3.50365e+06	4.37659e+06	3.46204e+06	3.37987e+06	2.8414e+06	3.01056e+06	3.49761e+06	3.80872e+06	3.69276e+06	3.4479e+06	3.85773e+06	4.10672e+06	4.02083e+06	3.75285e+06	1.75251e+06	235540	2.38943e+06	383924	3.43919e+06	558607	3.77314e+06	229789	2.83857e+06	155139	-0.695739	-0.248499	0.276907
+	262.23	3.01952	9, 12, 15-octadecatrienal, 6-[3]-ladderane-1-hexanol	-0.715032	419241	296707	430523	568148	397712	162340	511539	508709	706709	768348	727920	643340	876274	644087	693643	727961	580238	692582	807093	965211	1.10162e+06	604446	811845	748828	1.29887e+06	1.42169e+06	1.64993e+06	1.7315e+06	1.82122e+06	1.33128e+06	962752	1.0027e+06	411865	130857	723535	74924.9	788983	176548	1.40249e+06	319417	831719	104597	-1.01392	-0.201033	-0.0761018
+	267.097	8.9794	adenosine	0.12336	625906	436273	448948	597430	492076	737782	464402	540062	420121	436721	453059	608655	471675	444496	422314	480121	695593	353197	629584	524249	248019	519427	397757	488217	446254	339568	515199	0	721714	890049	394493	610769	542860	104739	467145	61029.3	482005	145926	559721	195187	512933	57315.2	0.0818101	-0.134899	-0.0897204
+	268.24	3.033	cyclohexylundecanoic acid, methyl-hexadecenoic acid, heptadecenoic acid	-0.915758	165897	183925	147655	184641	166459	43686.7	174414	215173	247112	252306	197766	241243	243389	222811	255644	196342	290149	374476	311694	313542	220890	299204	333965	304613	422334	393184	373844	380280	385382	318465	360822	665616	160231	50974.2	232077	23732.9	306067	43265.5	412491	106448	277716	35466.3	-0.793457	-0.25901	0.140233
+	271.251	5.078	aminohexadecanoic acid	-0.89994	1.76215e+06	1.67505e+06	1.04726e+06	1.43369e+06	1.03542e+06	171599	1.23551e+06	1.56296e+06	2.64919e+06	3.06292e+06	2.63096e+06	3.05538e+06	3.81377e+06	4.76525e+06	3.01272e+06	3.28013e+06	4.80435e+06	4.87655e+06	5.51189e+06	5.49861e+06	4.52872e+06	4.64697e+06	4.71277e+06	5.03612e+06	5.7081e+06	5.52624e+06	6.38092e+06	5.77501e+06	5.6373e+06	6.45995e+06	5.63119e+06	1.02039e+07	1.24045e+06	510494	3.28379e+06	704977	4.952e+06	373453	6.41533e+06	1.57105e+06	3.97289e+06	538179	-1.67932	-0.274827	0.31782
-	272.235	3.22507	hydroxy-hexadecanoic acid	-0.774026	61536	68550.9	57000.3	0	68194.6	57787.8	55629.9	57347.3	34961.5	0	36912.5	45340.7	0	50254.3	0	29131.8	0	62428.9	51694.8	66255.8	0	58326.5	0	0	68512.3	74575.3	72317	62790.2	65474.3	0	0	0	60863.8	5438.01	39320.2	8432.07	59676.5	32158	68733.8	4820.86	57148.6	13059.4	0.0908675	-0.539448	0.0624456
+	273.267	5.21192	sphinganine (C16)	-0.736232	2.0238e+07	1.71928e+07	1.31032e+07	1.70262e+07	1.48467e+07	734718	1.6502e+07	2.02977e+07	1.34059e+07	2.14928e+07	1.89303e+07	2.23228e+07	2.03473e+07	2.13607e+07	1.91022e+07	2.07427e+07	2.26415e+07	2.29797e+07	2.52036e+07	2.60413e+07	2.20278e+07	2.19907e+07	2.04106e+07	2.31201e+07	1.46993e+07	1.353e+07	1.54692e+07	1.443e+07	1.45669e+07	1.61522e+07	1.46469e+07	2.07207e+07	1.49927e+07	6.25404e+06	1.97131e+07	2.80107e+06	2.30519e+07	1.80853e+06	1.55269e+07	2.23418e+06	1.83211e+07	2.02757e+06	-0.289252	0.105644	0.331377
+	275.148	11.574	glutamyl-lysine	-0.754058	325127	400101	388016	392193	357163	239544	330094	357134	343184	412901	423300	475976	416663	423777	348745	412434	515664	433805	537651	566993	490650	452861	414785	463399	493760	512049	590821	541453	599191	669813	588005	0	348672	52152.4	407122	42976	484476	52800.9	570727	59936.9	452749	6954.28	-0.376844	-0.15325	0.0977129
-	276.025	30.4008	6-phosphogluconic acid	-0.264702	170258	399432	334002	385267	375545	471588	317962	294620	279158	454102	387129	494902	405419	408312	358648	401603	577897	521322	619620	539768	470016	428367	439474	465479	464835	522817	496431	449213	442244	458532	519142	519040	343584	89003	398659	63806.2	507743	68471.9	484032	34003.5	433505	22692.5	-0.335384	-0.120891	0.228051
+	278.152	3.02765	6-hydroxy-2, 5, 7, 8-tetramethyl-2-Chromanpropionic acid, LMPR0103200001	-0.953006	1.51513e+06	1.49107e+06	800647	928606	855880	605361	864168	906461	1.45408e+06	1.4462e+06	1.25493e+06	1.22672e+06	1.36432e+06	1.28148e+06	1.32894e+06	1.26278e+06	2.50356e+06	1.59873e+06	1.42528e+06	1.67795e+06	1.57105e+06	2.32863e+06	2.43392e+06	1.81524e+06	3.28797e+06	3.59665e+06	4.32095e+06	3.89753e+06	2.36007e+06	2.52723e+06	2.55918e+06	3.37348e+06	995915	328400	1.32743e+06	87178.4	1.9193e+06	432753	3.24038e+06	706497	1.87076e+06	256571	-0.909526	-0.494985	0.0369558
+	278.225	3.03521	alpha/gamma-linolenic acid	-0.920657	400365	593794	380393	400361	366706	85885	356937	370209	428598	500648	498927	564417	558190	576121	580193	503737	855567	894469	843192	845077	826238	811067	695191	858212	1.26521e+06	1.35667e+06	1.14409e+06	1.16074e+06	1.20533e+06	1.38183e+06	1.18136e+06	1.17948e+06	369331	137807	526354	52533.8	828627	59206.9	1.23434e+06	90939.9	739663	38914.9	-1.00195	-0.490835	0.163855
+	280.106	7.87905	aspartyl-phenylalanine	-0.839106	1.16333e+07	1.31932e+07	1.21342e+07	1.40372e+07	1.19687e+07	8.17329e+06	1.16425e+07	1.29337e+07	6.7334e+06	9.68466e+06	9.64135e+06	1.03654e+07	9.1642e+06	9.54521e+06	8.3999e+06	8.75518e+06	5.98335e+06	5.01168e+06	5.8382e+06	5.70066e+06	5.37233e+06	4.88791e+06	4.72804e+06	4.78989e+06	3.27636e+06	3.45488e+06	3.68899e+06	3.41966e+06	3.33045e+06	3.81458e+06	3.6291e+06	4.49621e+06	1.19645e+07	1.74686e+06	9.03616e+06	1.10942e+06	5.28901e+06	501671	3.63878e+06	392237	7.48211e+06	625000	0.677243	0.272264	-0.500448
+	281.272	3.05013	oleamide	-0.817288	1.07702e+07	934261	8.78214e+06	1.81705e+07	1.11355e+07	4.34947e+06	1.32249e+07	1.27694e+07	1.32648e+07	1.4356e+07	1.35078e+07	8.11948e+06	1.44183e+07	1.18282e+07	8.9521e+06	1.347e+07	2.71403e+06	7.76766e+06	1.02239e+07	1.649e+07	2.88454e+07	1.42016e+06	1.32623e+07	8.08244e+06	3.26361e+06	2.2823e+07	2.7769e+07	3.91181e+07	2.69151e+07	1.21948e+07	2.29074e+06	9.35355e+06	1.0017e+07	5.37595e+06	1.22396e+07	2.4305e+06	1.11007e+07	8.73113e+06	1.7966e+07	1.3183e+07	1.28308e+07	4.61895e+06	-0.357158	-0.0680605	-0.20896
+	282.256	3.02744	oleate	-0.855365	552556	581653	564302	603071	561943	0	537361	681314	689223	770423	773180	770102	775604	984417	701119	797226	1.14362e+06	1.20877e+06	1.18051e+06	1.28161e+06	1.26633e+06	1.20077e+06	1.18435e+06	1.11552e+06	1.70911e+06	1.64347e+06	1.75457e+06	1.788e+06	1.56138e+06	1.78029e+06	1.46867e+06	1.94135e+06	583171	48084.6	782662	90035.2	1.19769e+06	56105.9	1.70586e+06	146946	1.06734e+06	44944	-0.872033	-0.447564	0.166226
+	283.092	9.87315	guanosine	-0.963895	101740	102668	0	111967	90999.6	80090.6	97848.3	121231	70735.2	0	126824	131674	94657.6	105875	89423.2	91235.9	185840	183874	156917	164257	204291	158218	169198	115581	135286	152303	180716	145610	147846	168389	160545	157561	100935	13416.6	101489	21661.8	167272	26362.3	156032	14165.5	131432	6212.82	-0.380893	-0.37299	0.347879
+	283.288	3.03889	octadecanamide	-0.90734	809624	330072	812063	1.10072e+06	673750	151890	740504	993870	1.18186e+06	969676	1.04326e+06	807653	1.28594e+06	818767	724530	943833	1.10464e+06	929534	1.10498e+06	1.02617e+06	1.57304e+06	1.05352e+06	1.09566e+06	751424	1.00435e+06	1.64446e+06	1.51347e+06	2.33996e+06	1.45724e+06	1.34042e+06	813123	1.44206e+06	701562	318724	971940	192802	1.07987e+06	232615	1.44438e+06	455123	1.04944e+06	116112	-0.580976	-0.11068	0.0412391
+	284.272	3.02594	stearate	-0.928902	176530	209122	166007	210843	228559	0	190821	196027	271518	214021	275098	228362	297537	295582	255788	260883	251155	243060	371865	250159	260560	262033	285684	278942	415341	402949	418638	456676	459664	466222	437987	363558	196844	21420.8	262349	29580.9	275432	41564.7	427629	34667.4	290564	8489.64	-0.5618	-0.147368	-0.077157
+	285.133	9.14651	glycylprolylhydroxyproline	-0.654051	107203	101519	92139.7	102322	81898.9	0	80612.2	109648	72274.8	82872.4	99563.7	92124.9	0	104793	96423.6	92157.8	90409.4	78858.8	84966.6	93803	97364.9	78160	73658.9	83952.9	45056.5	79130.8	59596.9	69549.5	88688.3	73824.8	82768.9	68645.1	96477.5	11769.5	91458.7	10884.5	85146.8	8226.17	70907.6	13815.9	85997.6	2317.15	0.165895	0.0888229	-0.0143447
+	287.283	5.00925	heptadecasphinganine	-0.946375	238738	240136	166254	190507	185706	117272	221445	264022	212753	356896	354220	376207	394660	590902	395172	338628	657962	712538	663990	873690	583909	628780	664565	695687	1.45781e+06	1.24811e+06	1.59919e+06	1.28539e+06	1.51679e+06	1.4834e+06	1.64741e+06	2.51863e+06	203010	47621.9	377430	104038	685140	85729.1	1.59459e+06	398111	715043	161212	-1.81648	-0.921822	-0.0616317
+	289.128	10.7506	ophtalmic acid	-0.825442	713465	768387	750311	861600	690438	454580	690165	837095	696612	972000	990976	1.02211e+06	893920	983428	780378	906734	902320	647693	880736	870279	635988	664618	623359	692683	648437	689963	749815	696618	769388	832602	707158	834223	720755	124941	905769	113907	739709	121885	741025	67878.9	776815	26592.7	-0.108062	0.221573	-0.0706122
+	296.235	3.04356	epoxyoctadecenoic acid, hydroxyoctadecadienoic acid	0.81315	287344	352124	297479	221789	198779	63789.7	248474	269431	329757	360549	278671	274379	321146	244036	361731	357474	349884	390999	342381	288663	497303	386730	371670	444892	494866	632050	583764	450095	522686	557829	491702	914728	242401	86263.6	315968	45223.9	384065	64074.9	580965	146607	380850	44029.6	-0.651825	-0.269444	0.0121291
+	298.251	3.02799	oxooctadecanoic acid	-0.447447	396144	296709	355709	307237	305825	50286.6	317648	287152	517035	244356	385994	310184	382846	340989	365998	311864	373483	550347	366079	500646	406909	457110	378128	353693	535300	512393	627881	639100	531289	583503	620626	782007	289589	103102	357408	79618.3	423299	71889.5	604012	86671.5	418577	13303.1	-0.531488	-0.227921	0.0161843
+	298.287	3.00133	pristanic acid, dimethyl-heptadecanoic acid, nonadecanoic acid, methyl-octadecanoic acid	-0.593791	143644	154081	164241	173238	170980	45889.1	149260	197860	303054	207753	67601.5	186546	164082	275413	237432	177492	323566	330008	239838	220465	258395	247891	323427	331601	241614	294606	327694	317440	310000	509181	535670	238640	149899	45308.6	202422	72927.2	284399	46977	346856	113457	245894	31813.9	-0.714045	-0.280672	0.209881
+	299.283	4.6419	dehydrosphinganine	-0.747639	813339	636847	553559	473189	384697	0	413022	555465	1.52132e+06	1.74598e+06	1.57727e+06	1.55409e+06	1.73649e+06	1.75459e+06	1.51716e+06	1.55121e+06	2.48651e+06	2.56361e+06	2.7055e+06	2.79914e+06	2.4274e+06	2.6037e+06	2.33919e+06	2.60473e+06	3.05857e+06	2.74348e+06	3.22035e+06	3.238e+06	3.1294e+06	3.39266e+06	3.31774e+06	5.18348e+06	547160	146551	1.61976e+06	106080	2.56622e+06	148185	3.41046e+06	743167	2.0359e+06	305402	-1.89563	-0.329884	0.333979
+	300.209	3.04415	eicosatriynoic acid, eicosatetraynoic acid, 4-Oxoretinol, LMPR01090019, LMPR0104050005, LMPR0104450001, (-)-8, 11, 13, 15-cleistanthatetraene-3, 12-diol, retinoic acid, 17beta-hydroxy-17-methylandrosta-1, 4-dien-3-one	-0.485271	206372	253783	323711	279826	253064	33958	239040	195969	356383	287373	188064	414305	342194	341035	341651	357854	477334	415094	403105	590777	424158	415020	461237	423627	470206	562627	475877	544551	482257	759891	465530	659124	223215	86374.8	328607	66475.4	451294	61739.8	552508	106695	388906	20568.5	-0.800985	-0.243058	0.214645
-	300.267	3.0896	hydroxy-octadecanoic acid, hydroxy-methyl-heptadecanoic acid	-0.637348	74170.3	77811.5	69142.1	59233.5	72672.1	47484	58899.3	57126.3	68638.2	0	54503.4	49024.3	63203.4	62781.7	50304.2	47920.2	73987.7	73738.6	85780.8	0	71911.3	0	82155.1	0	116989	89319.6	0	100292	105071	109189	92616	105481	64567.4	10433.6	56625	8200.56	77514.7	6081.9	102708	9540.97	75353.9	1892.34	-0.222876	-0.412241	0.0407882
+	301.298	5.06466	sphinganine	-0.588167	7.39167e+06	6.44817e+06	5.58767e+06	5.77631e+06	5.17187e+06	166944	5.77546e+06	6.8891e+06	6.2991e+06	1.01267e+07	9.03251e+06	1.15526e+07	1.01649e+07	1.05227e+07	1.00328e+07	1.08297e+07	1.21487e+07	1.22381e+07	1.2972e+07	1.37716e+07	1.14379e+07	1.17145e+07	1.12962e+07	1.19055e+07	9.01379e+06	8.19906e+06	9.27322e+06	9.09082e+06	8.50153e+06	9.67081e+06	9.48852e+06	1.0088e+07	5.4009e+06	2.23727e+06	9.82013e+06	1.59421e+06	1.21856e+07	827091	9.16572e+06	612455	9.14308e+06	743892	-0.759481	0.103061	0.414422
+	302.225	3.03754	eicosapentanoate	-0.546421	1.28106e+06	1.45183e+06	1.24769e+06	1.24189e+06	1.28252e+06	34935.4	1.1632e+06	1.27248e+06	1.85167e+06	1.84598e+06	1.67629e+06	1.87333e+06	1.92803e+06	1.65015e+06	1.90911e+06	1.74377e+06	2.2102e+06	2.28793e+06	2.32638e+06	2.49636e+06	2.34491e+06	2.23804e+06	2.38073e+06	2.31639e+06	3.09765e+06	2.89509e+06	2.89297e+06	3.02652e+06	2.96157e+06	3.09076e+06	2.79674e+06	4.3957e+06	1.12195e+06	446587	1.80979e+06	105974	2.32512e+06	88686.1	3.14462e+06	516081	2.10037e+06	223624	-0.904633	-0.214822	0.14666
+	304.24	3.03207	arachidonic acid, eicosatetraenoate	-0.71461	965715	1.2591e+06	1.14778e+06	1.23302e+06	1.08615e+06	0	1.09289e+06	1.03702e+06	1.52112e+06	1.62709e+06	1.4515e+06	1.59352e+06	1.56052e+06	1.49018e+06	1.70586e+06	1.71875e+06	1.92163e+06	2.12582e+06	2.14503e+06	2.21272e+06	2.10686e+06	2.21044e+06	2.12253e+06	2.04308e+06	2.82479e+06	2.69658e+06	2.89151e+06	3.08536e+06	2.78494e+06	2.90461e+06	2.67379e+06	3.48449e+06	1.11738e+06	104417	1.58357e+06	96964.6	2.11101e+06	94293.2	2.91826e+06	263184	1.93256e+06	82424	-0.790387	-0.287331	0.127426
+	306.256	3.01951	eicosatrienoate, 8, 11, 14-Eicosatrienoic acid	-0.484587	167220	168457	196453	145767	205772	26871.6	151544	134847	211596	281270	206596	284035	215706	215501	252380	188853	350042	270227	396414	289354	257572	333128	276566	282086	397449	449791	434477	474325	535187	545059	402791	415994	149616	55181.4	231992	35880	306923	48083	456884	57188.2	286354	9629.89	-0.936531	-0.303723	0.100078
+	307.084	12.5997	glutathione	-0.484674	3.36254e+07	3.62616e+07	3.50375e+07	3.41588e+07	3.16401e+07	2.58569e+07	3.21355e+07	3.30929e+07	2.14494e+07	3.77191e+07	3.54383e+07	3.86958e+07	3.12706e+07	3.3587e+07	2.98604e+07	3.39719e+07	4.4101e+07	3.41081e+07	4.14503e+07	4.37179e+07	3.15943e+07	3.19686e+07	3.15379e+07	3.45971e+07	3.97082e+07	3.85851e+07	4.09e+07	4.05147e+07	4.29291e+07	4.45412e+07	3.86267e+07	3.64712e+06	3.27261e+07	3.15216e+06	3.27491e+07	5.44726e+06	3.66344e+07	5.5136e+06	3.61815e+07	1.33049e+07	3.45728e+07	4.4382e+06	-0.079194	-0.0781823	0.0835625
+	312.022	17.3302	glutamyl-Se-methylselenocysteine	0.0760612	224200	284756	279556	268478	304738	245116	249133	249437	232469	322321	284737	297249	306075	322977	266740	266064	512048	291370	346518	403752	324729	306052	288839	301949	418466	398158	432152	424297	416496	490385	420940	471987	263177	25969.1	287329	31253.6	346907	76663.8	434110	30990	332881	23754.6	-0.338973	-0.212302	0.0595442
+	312.267	3.01866	oxo-nonadecanoic acid	-0.488972	587809	693960	514961	553872	606071	96100.3	483855	576637	1.09658e+06	841383	922339	950587	833909	906038	915622	965095	414771	574826	473548	487716	499561	494463	557297	579473	1.20135e+06	867367	877824	953809	982511	1.17549e+06	1.15955e+06	1.10722e+06	514158	180227	928943	82219.2	510207	56707.2	1.04064e+06	136296	748487	55303.9	-0.541765	0.311613	-0.552895
+	313.335	4.66515	SP(2-amino-14, 16-dimethyloctadecan-3-ol)	-0.78742	256983	243199	203532	179101	157951	0	199845	138803	252988	338640	305873	447386	383017	406572	340801	265962	534497	563077	425052	462293	551599	569103	457153	518831	793671	766514	734265	903538	943633	807323	852701	536161	197059	42847.1	342655	67588.6	510201	54776.8	792226	124666	460535	36234.5	-1.22468	-0.426556	0.147754
+	314.225	3.02841	cannabidiol, (5Z, 7E)-(3S)-3-dihydroxy-9, 10-seco-5, 7, 10(19)-pregnatrien-20-one, 14-methyl-all-trans-retinoic acid, pregn-4-ene-3, 20-dione, progesterone	-0.966134	201798	741955	672464	473946	576966	258002	590552	458413	594220	807293	872616	637289	841898	1.16646e+06	713106	605333	1.20731e+06	950572	826560	930740	915882	954720	794318	960258	1.07826e+06	1.1915e+06	1.05228e+06	1.02489e+06	974359	1.3886e+06	1.1839e+06	1.47874e+06	496762	189820	779777	189875	942544	123577	1.17156e+06	179423	847662	31780.2	-0.770934	-0.120428	0.153072
+	314.246	32.8516	octadecanedioic acid, dihydroxy-octadecenoic acid, hydroxy-epoxy-octadecanoic acid	-0.709449	1.03114e+06	1.05275e+06	992740	1.03832e+06	1.03822e+06	1.08553e+06	1.06084e+06	1.14348e+06	1.43374e+06	1.39944e+06	1.40521e+06	1.41472e+06	1.50861e+06	1.33052e+06	1.36182e+06	1.25593e+06	1.56073e+06	1.38873e+06	1.60902e+06	1.38022e+06	1.4378e+06	1.42852e+06	1.50383e+06	1.56387e+06	1.84919e+06	1.86622e+06	1.71486e+06	1.82403e+06	1.84883e+06	1.91233e+06	1.81033e+06	1.80107e+06	1.05538e+06	44408.5	1.38875e+06	74839.3	1.48409e+06	87299.2	1.82836e+06	57705	1.43914e+06	18857.1	-0.447452	-0.051425	0.0443697
+	317.293	5.51523	4-hydroxysphinganine	-0.858768	195482	174818	132713	212505	167405	15079.8	154676	179478	259301	484429	370594	450313	427015	423311	422060	437003	490793	515048	545429	528325	463510	505981	509928	504186	565254	612094	544259	573030	509188	644212	537700	500978	154020	61130	409253	68415.5	507900	24382.2	560839	49001	408003	19305.7	-1.40547	0.00441373	0.315965
+	323.052	18.1375	CMP	-0.656403	181008	226319	209133	213208	252869	197137	195080	183124	133528	178979	178573	205347	197914	225024	167750	161877	231081	200200	184419	233976	195436	196396	157442	173485	193744	184758	195730	183633	209827	244777	170165	194943	207235	23919	181124	28338.9	196554	26230.3	197197	22399	195528	2607.59	0.0838948	-0.110394	0.00755603
-	324.036	15.0897	pseudouridine-5-phosphate, UMP	-0.753329	252038	217420	234268	238296	191258	139683	161570	214092	192707	421492	362753	411828	353498	321535	294519	291181	447102	357315	366594	435506	350866	392766	285459	350999	379312	389995	360289	343996	393428	465368	385276	378317	206078	39182.4	331189	74033.7	373326	51702.7	386997	35641.4	324398	17355.4	-0.654573	0.0298919	0.202672
+	327.314	4.32298	N, N-dimethylsphing-4-enine	-0.842896	229548	154036	250799	142442	254160	24980.7	99589.7	174701	447549	414723	459441	397411	542715	368583	459164	557378	317439	322578	364487	353487	436963	349430	381976	352328	548984	579332	510276	540040	687022	555019	520460	877250	166282	79346.7	455870	66190.7	359836	37513.9	602298	123880	396072	35957.9	-1.25213	0.202863	-0.138422
+	328.241	3.02125	retinol acetate, docosatriynoic acid, docosahexaenoic acid	-0.978855	310221	282986	376008	354182	255218	0	322788	237094	244636	405608	405438	487314	406280	570302	492764	432398	774157	607953	665693	929715	892617	532333	573704	731277	1.00538e+06	1.07885e+06	1.21823e+06	1.18045e+06	1.10678e+06	1.14446e+06	1.15272e+06	1.42395e+06	305500	50624.6	430592	94892.8	713431	145709	1.16385e+06	123622	653344	41053.6	-1.09667	-0.60152	0.126932
+	329.33	4.8834	SP(2S-dimethylaminooctadecane-1, 3R-diol)	-0.857349	1.17488e+06	986799	1.10901e+06	1.09275e+06	1.02537e+06	40074.6	1.00381e+06	883587	1.44246e+06	1.84781e+06	1.63442e+06	1.99082e+06	1.81151e+06	1.87545e+06	1.70834e+06	1.81257e+06	2.70211e+06	2.61007e+06	2.53821e+06	2.98085e+06	2.41006e+06	2.70868e+06	2.22722e+06	2.53461e+06	3.09728e+06	2.49904e+06	3.13124e+06	3.15232e+06	3.05901e+06	3.36174e+06	3.34274e+06	2.94382e+06	914534	364196	1.76542e+06	168510	2.58898e+06	223462	3.0734e+06	270637	2.08558e+06	82929.7	-1.18934	-0.240437	0.311932
+	330.256	3.02589	(5Z, 7E)-(1S, 3R)-23, 24-dinor-9, 10-seco-5, 7, 10(19)-cholatriene-1, 3-diol, docosapentaenoic acid, LMPR0104390004	-0.926615	188313	229563	217784	197822	181384	0	202732	180551	198535	405163	406606	372314	383788	325455	312174	295088	613408	617234	646925	618160	607670	497876	487258	543428	996679	1.10271e+06	1.01809e+06	1.05081e+06	971327	1.27316e+06	989594	1.1437e+06	199736	18544.3	337390	70310.5	578995	60802	1.06826e+06	101693	546095	34310.6	-1.45106	-0.694733	0.0843996
-	334.067	17.3004	GPI	-0.654845	321187	415477	366017	378299	301244	233008	312283	297443	284841	500588	419212	561907	424397	404787	358268	379320	502684	399151	558716	647584	438019	378348	382785	462266	604659	684914	660227	677545	657908	774163	642660	721936	328120	56812.7	416665	84960.6	471194	94545.8	678001	51509.9	473495	21030	-0.529127	-0.184461	-0.00702797
+	340.298	3.01118	oxo-heneicosanoic acid	-0.599232	942672	1.12347e+06	856359	919274	807476	56584.9	907765	813551	1.41397e+06	1.36384e+06	1.18903e+06	1.26044e+06	1.47988e+06	1.25965e+06	1.2279e+06	1.38649e+06	840105	893139	992609	941826	754040	824573	755795	891827	1.36245e+06	1.42151e+06	1.50219e+06	1.64949e+06	1.4734e+06	1.57377e+06	1.44811e+06	1.30147e+06	803394	317764	1.32265e+06	102472	861739	84603.9	1.46655e+06	111317	1.11358e+06	109714	-0.471029	0.248222	-0.369886
+	346.251	3.01808	(5Z, 7E)-(1S, 3R)-23, 24-dinor-9, 10-seco-5, 7, 10(19)-cholatriene-1, 3, 22-triol, LMPR0104390006	0.303786	0	0	143260	180310	143861	0	0	0	0	0	164982	0	331138	302825	0	0	245328	321730	204206	311237	208545	218798	124195	286597	348189	297328	306969	0	279436	366183	310669	1.13735e+06	155810	21219.7	266315	88891.4	240080	65558	435160	311065	274341	129336	-0.816181	-0.0428371	-0.192459
+	347.063	15.3473	AMP	-0.851449	2.85172e+06	2.69353e+06	3.09204e+06	2.95839e+06	2.14693e+06	1.68755e+06	2.2665e+06	2.59045e+06	2.60235e+06	3.95903e+06	3.63513e+06	4.1992e+06	3.69704e+06	3.63546e+06	3.11161e+06	3.54429e+06	4.72756e+06	3.68128e+06	4.29549e+06	4.95329e+06	3.90776e+06	4.18901e+06	3.51373e+06	3.70217e+06	4.48651e+06	4.43073e+06	4.78237e+06	4.54e+06	4.71476e+06	5.89871e+06	4.55054e+06	4.90856e+06	2.53589e+06	471914	3.54801e+06	494998	4.12129e+06	518061	4.78902e+06	476600	3.74855e+06	20963.8	-0.563841	-0.0793225	0.136761
+	348.047	15.5305	IMP	-0.877414	69418.4	68227.9	75067	67915.3	40609.5	40650.8	57067.3	76491	53111.6	100534	81363.9	97557.7	75209.8	90415.2	0	71146.3	137973	143916	171514	169607	161118	159520	153434	154966	132015	119355	188773	162756	157905	178295	177301	202361	61930.9	14378.5	81334.1	16593.8	156506	11594.4	164845	28070.4	116154	7235.87	-0.907308	-0.514106	0.430179
+	351.314	3.05019	N-(11Z, 14Z-eicosadienoyl)-ethanolamine	-0.877761	1.49739e+06	1.42027e+06	1.53916e+06	1.41813e+06	1.36304e+06	40310.6	1.3925e+06	1.33603e+06	2.25601e+06	2.37164e+06	2.33122e+06	2.17758e+06	2.47546e+06	1.89818e+06	2.27499e+06	2.12022e+06	405922	269245	460537	327730	315152	243217	284552	346276	1.58694e+06	1.60689e+06	1.72634e+06	1.65497e+06	1.37519e+06	1.53833e+06	1.43122e+06	2.36627e+06	1.25086e+06	493661	2.23816e+06	176323	331579	72272	1.66077e+06	306982	1.37034e+06	181684	-0.131621	0.70778	-2.04711
+	363.058	17.3737	GMP	-0.411633	160849	145653	173009	157930	104004	105681	120378	139978	84279.9	149810	159081	163239	163164	168239	119111	135578	172398	134117	143959	188836	132396	146674	112093	136470	140095	140039	152849	143041	145592	177148	132499	147231	138435	25957.7	142813	28863.5	145868	24210.6	147312	13450.7	143607	6726.2	-0.0529132	-0.00800236	0.0225368
+	368.344	3.05449	(5Z, 7E)-9, 10-seco-5, 7, 10(19)-cholestatriene	-0.402007	1.98493e+06	2.05781e+06	2.01224e+06	1.77941e+06	1.42726e+06	0	1.60807e+06	1.85685e+06	1.27767e+06	1.74866e+06	1.74575e+06	1.57421e+06	1.5597e+06	1.49811e+06	1.3927e+06	1.39195e+06	2.49523e+06	2.69012e+06	2.44169e+06	2.51018e+06	3.03075e+06	2.36143e+06	2.28636e+06	2.3208e+06	2.9811e+06	3.58281e+06	3.28516e+06	3.51289e+06	3.24751e+06	3.29314e+06	3.74096e+06	2.07123e+06	1.81808e+06	231965	1.52359e+06	168804	2.51707e+06	243777	3.21435e+06	517640	2.26827e+06	154932	-0.319179	-0.574117	0.15015
+	368.366	17.4117	dimethyl-docosanoic acid, tetracosanoic acid, methyl-tricosanoic acid, dimethyl-docosanoic acid, tetracosanoic acid, methyl-tricosanoic acid	-0.930304	155590	176565	136015	131392	129703	88604.8	160393	152340	103549	120929	115393	131819	119182	123678	111236	111705	133010	162802	137050	141734	190190	174399	164154	189998	273342	238019	198561	173498	177324	195005	162407	194747	141325	26650.2	117186	8692.27	161667	22710.3	201613	36816.4	155448	11646.9	-0.13741	-0.407626	0.0565951
+	369.325	3.24905	2S-amino-5, 9, 13, 17-, 16-octadecadiene-1, 3R, 14-triol	-0.561631	378465	367186	389345	329944	407839	0	294574	306506	500832	487195	380830	371610	559269	385508	479829	512192	361111	445718	427785	484059	370358	516035	424627	500747	554222	687502	624537	608704	557855	396308	685286	806962	353408	43365.9	459658	70717.8	441305	57184.8	615172	120690	467386	33703.8	-0.403278	-0.0240529	-0.0828379
+	382.324	3.03214	dehydrodesmosterol	-0.220273	315088	315496	229420	294882	250538	0	238428	228463	214619	311944	234214	289758	335376	315452	273061	227068	295676	326975	373215	215001	364522	404274	340772	426130	385597	399603	258634	364817	315606	397758	509664	296870	267474	39633.3	275186	45473.2	343321	66467.5	366069	77467.6	313012	17727.1	-0.226822	-0.18581	0.133337
+	384.339	3.04684	zymosterol, cholestadienol, 7-dehydrocholesterol	-0.105196	180504	115209	186009	164462	154094	0	158350	180705	197931	228651	187363	162490	193141	176185	197506	163618	256931	264480	206113	279973	396383	191122	224535	182626	152141	331914	299928	150403	181062	285969	195905	296132	162762	24276.1	188361	21554.3	250270	68830.9	236682	74046.5	209519	28117.9	-0.364317	-0.153582	0.25641
+	394.324	3.1231	ergostatetraenol	-0.686627	1.02143e+06	3.70231e+06	2.64093e+06	2.12595e+06	2.25434e+06	758904	2.48576e+06	1.94068e+06	2.30914e+06	2.84689e+06	3.27759e+06	2.22276e+06	2.92236e+06	4.04703e+06	2.35783e+06	2.49679e+06	4.58344e+06	3.8996e+06	3.39081e+06	3.39924e+06	4.45706e+06	3.49899e+06	3.5156e+06	3.36339e+06	3.69282e+06	5.20654e+06	4.64215e+06	5.36881e+06	4.45725e+06	5.31917e+06	5.03115e+06	5.60097e+06	2.11629e+06	927240	2.81005e+06	616573	3.76352e+06	497846	4.91486e+06	622900	3.40118e+06	183324	-0.684498	-0.275439	0.146047
+	396.339	3.08407	ergosterol	0.0922935	451423	1.06407e+06	872984	750636	627722	158047	779988	634025	682484	934843	873261	836980	888424	1.24999e+06	805165	802213	1.27801e+06	1.32732e+06	979133	1.09968e+06	1.38557e+06	1.15951e+06	1.0745e+06	966062	1.19563e+06	1.68524e+06	1.5402e+06	1.44568e+06	1.39251e+06	1.64927e+06	1.68208e+06	1.59376e+06	667362	274641	884170	165785	1.15872e+06	157692	1.52305e+06	170317	1.05833e+06	55268.6	-0.665241	-0.259387	0.130753
+	398.137	28.7527	S-adenosylmethionine	-0.38714	699300	572636	654136	504612	529965	400985	479423	447932	278607	434349	440164	530766	390828	461851	341076	346016	384028	305750	322486	391906	284233	261880	238977	251070	208861	187880	175055	175848	176960	201977	172213	223224	536124	101540	402957	80049.1	305041	58140.9	190252	18962.5	358594	35250.2	0.580216	0.168277	-0.233345
+	398.319	3.10439	3-hydroxy-9, 10-seco-cholestatriene-one, (5Z, 7E, 22Z)-(1R, 3R)-9, 10-seco-5, 7, 10(19), 22-cholestatetraene-1, 3-diol	-0.474926	189767	236123	272169	243008	153488	32470	200677	210781	285826	299946	337782	265414	380225	263023	265650	289734	452717	421964	381556	401924	393617	351807	357682	377082	502784	376694	503141	516717	474340	532419	392800	698685	192310	74008.6	298450	41220.8	392294	33401.6	499698	98689.9	345688	30220.8	-0.846033	-0.211981	0.182464
+	400.334	3.04755	hydroxycholest-4-en-3-one, (4E, 6Z, 8Z)-(1S, 3R)-4-methyl-9, 10-seco-4(5), 6, 8-cholestatrien-3-ol, cholesta-5, 7-diene-1alpha, 3beta-diol, oxo-cholest-5-en-3beta-ol, epoxy-cholest-en-3beta-ol, seco-cholestatriene-diol	-0.178505	307465	313099	308650	310390	246347	0	228242	309790	347916	432389	277887	482544	350114	333981	273809	302781	499426	446767	441557	478944	593320	399822	469170	421456	526760	565182	609284	611895	508540	618375	485559	487221	289140	35843	350178	73535	468808	59489.7	551602	56799.8	414932	15555.3	-0.521104	-0.244788	0.176122
+	408.376	3.00964	dehydrosqualene	-0.469605	497818	535157	497737	462860	338865	0	572280	485832	483042	1.12229e+06	1.0806e+06	1.0819e+06	959510	841021	963839	918070	1.6414e+06	1.66584e+06	1.72367e+06	2.02613e+06	1.71853e+06	1.37479e+06	1.36804e+06	1.6555e+06	1.83426e+06	2.22538e+06	2.20309e+06	2.47624e+06	2.15168e+06	2.66223e+06	2.32563e+06	1.65543e+06	484364	73375.1	931284	204438	1.64674e+06	209458	2.19174e+06	324811	1.31353e+06	102769	-1.43929	-0.496158	0.326158
+	410.319	3.06221	(22E)-(8S)-3-hydroxy-22-methyl-9, 10-seco-1, 3, 5(10), 22-cholestatetraen-9-one	-0.604553	545368	916665	722268	638670	714519	181411	668535	526498	616557	727395	756251	617156	762059	971765	605612	586416	961942	914344	832650	843107	839535	982034	722498	840014	979152	1.43499e+06	1.11103e+06	1.1161e+06	1.1322e+06	1.13293e+06	1.23418e+06	1.42752e+06	614242	212641	705402	129298	867016	83325.8	1.19601e+06	160734	845668	54357.4	-0.461284	-0.261646	0.0359667
+	418.308	3.00579	(5Z, 7E)-(1S, 3R, 24S)-22-oxa-9, 10-seco-5, 7, 10(19)-cholestatriene-1, 3, 24-triol	-0.294111	710645	782839	710816	766936	604209	0	570863	636457	586743	1.1578e+06	929304	1.1419e+06	949191	997478	1.00261e+06	847761	2.38812e+06	1.31534e+06	1.36358e+06	1.33888e+06	1.23597e+06	1.28774e+06	1.19267e+06	1.35179e+06	1.89802e+06	2.21458e+06	2.26409e+06	2.04004e+06	1.94953e+06	2.06655e+06	2.14223e+06	1.49786e+06	683252	81137.3	951598	180414	1.43426e+06	389878	2.00911e+06	240975	1.26956e+06	129241	-0.893834	-0.415899	0.175983
-	422.083	16.9532	lactose phosphate, sucrose phosphate	-0.947675	798354	1.16455e+06	779675	1.12604e+06	1.19417e+06	1.02098e+06	886312	970621	444221	831389	770168	818621	834499	820151	680464	665036	774526	794396	1.2573e+06	940913	1.01891e+06	988503	947993	923565	997808	1.17156e+06	1.11573e+06	1.2418e+06	1.0971e+06	1.42322e+06	1.15652e+06	1.34417e+06	992588	161978	733069	134729	955762	149373	1.19349e+06	137991	968727	12354.2	0.0351062	-0.402141	-0.0194374
+	424.298	3.06757	(5Z, 7E, 22E, 24E, 26E)-(1S, 3R)-26a, 26b-dihomo-27-nor-9, 10-seco-5, 7, 10(19), 22, 24, 26(26a)-cholestahexaene-1, 3, 26b-triol	-0.216936	72860.1	348529	246859	277543	246172	106051	193200	235722	216335	305225	362637	260697	397683	433912	258996	285006	416466	412248	366476	364627	324241	275512	369831	382701	406645	498182	567312	426757	533530	639939	629862	841023	215867	90000.5	315061	75650.6	364013	46108.2	567906	139177	365712	38859.8	-0.760564	-0.215075	-0.00671839
+	424.371	3.02357	4alpha, 14alpha-dimethyl-24-methylene-cholest-7, 9(11)-dien-3beta-ol, (+)-cycloarta-7, 24-dien-3beta-ol	-0.570599	386167	428132	382620	407532	253348	0	385510	371750	333494	534844	487053	664571	586963	591570	589448	627622	727641	676400	606066	683717	613598	576926	655666	653522	935298	937327	1.01151e+06	1.04515e+06	1.06067e+06	1.00211e+06	947062	871682	373580	56229.2	551946	103398	649192	48545.1	976351	64102.4	637767	24394.4	-0.771614	-0.208503	0.0256156
+	426.314	3.05547	(5Z, 7E)-1-hydroxymethyl-9, 10-seco-5, 7, 10(19)-cholestatrien-23-yne-3, 25-diol, (5Z, 7E, 22E, 24E)-(1S, 3R)-24a-homo-9, 10-seco-5, 7, 10(19), 22, 24-cholestapentaene-1, 3, 25-triol	-0.765954	497653	1.00529e+06	602861	724369	600710	367796	634625	528120	583025	988576	879823	605342	858928	1.15436e+06	677194	668930	1.23429e+06	908203	1.00558e+06	1.00028e+06	1.20715e+06	891321	833447	916093	1.08153e+06	1.17942e+06	1.25814e+06	1.35862e+06	1.17876e+06	1.43376e+06	1.34274e+06	2.2562e+06	620178	187935	802022	202898	999546	147770	1.38615e+06	369714	951974	97897.3	-0.61824	-0.247279	0.0703516
+	426.386	2.99649	epoxysqualene, lanosterol	-0.0784837	235881	282046	241400	232247	144851	0	196885	212485	287878	369442	406056	582809	400139	379635	323902	287835	447655	510890	559477	678696	672782	504769	556926	480910	652114	830187	747063	660617	733576	673304	737655	378034	220828	42706.6	379712	94456.8	551513	85005	676569	133917	457156	37444.6	-1.04976	-0.267779	0.27071
+	427.03	29.6356	ADP, dGDP	-0.62135	161685	154023	160702	141278	125262	97598.4	124173	113819	111622	150600	139728	165639	145313	117498	129158	125573	161114	113736	127281	169456	139039	131128	123695	135990	128288	135919	109439	127304	118491	0	114174	145295	134818	23401.1	135641	18060.8	137680	18835.9	125559	12561.6	133424	4444.7	0.0149865	0.023775	0.0452964
+	439.27	6.20866	GPC(12:0/1), Lysophosphatidylethanolamine(15:0/1), GPP(17:1/1) ammonium salt	-0.790571	245619	271007	283205	368919	288307	159580	268944	327068	129640	270058	213880	288722	228571	262642	208729	203385	291855	251576	390168	350374	230116	279048	217530	295434	465223	371343	444402	406854	711465	935854	418000	725190	276581	60937.9	225703	49950.7	288263	58702.2	559791	204608	337585	74190.3	-0.287546	-0.580821	-0.227865
+	451.307	5.89156	GPC(14:1/)	-0.608433	156638	197447	181198	202710	177783	29663.5	174070	182291	222224	366816	303120	377442	331032	325505	277640	253399	354710	325215	375683	408206	320561	309719	295798	339180	450489	437641	560682	524312	448835	609652	484137	543999	162725	55583.1	307147	53980.1	341134	37031.7	507468	62101.3	329619	10688.4	-1.01836	-0.101867	0.0495403
+	459.187	12.0461	5-methyl-THF	-0.659539	133115	153026	173478	173204	101862	65537.4	122806	123621	352941	525619	470627	495186	480311	458121	400602	396203	613030	465215	585720	552426	556094	480533	441030	497261	133910	121643	168988	133442	158317	165284	145485	165163	130831	36510.2	447451	58398.7	523914	61548.9	149029	17901.4	312806	20427.5	-1.25756	0.51646	0.74406
+	465.322	5.78	GPE(18:1/), GPC(15:1/)	-0.381258	663524	868826	803285	857052	704260	80543	745744	768423	672632	1.22995e+06	1.09499e+06	1.27792e+06	1.09705e+06	1.11516e+06	956554	1.0195e+06	1.17682e+06	1.00748e+06	1.30142e+06	1.24044e+06	911921	942335	887074	1.00573e+06	1.33082e+06	1.19675e+06	1.56314e+06	1.42667e+06	1.35617e+06	1.53328e+06	1.23442e+06	1.59019e+06	686457	254732	1.05797e+06	186844	1.05915e+06	158503	1.40393e+06	149557	1.05188e+06	47613.1	-0.615725	0.00833135	0.00994342
+	467.301	5.8969	GPC(14:0/1)	-0.327742	788778	947572	968126	1.06295e+06	885251	244046	840842	943217	611833	1.29814e+06	1.02611e+06	1.26697e+06	1.19193e+06	1.29746e+06	946825	920690	1.24855e+06	1.05443e+06	1.6365e+06	1.50645e+06	864302	1.14843e+06	1.01175e+06	1.11765e+06	2.08499e+06	1.80832e+06	2.11977e+06	1.80617e+06	2.67831e+06	3.22677e+06	1.91415e+06	3.41258e+06	835097	252979	1.07e+06	241058	1.19851e+06	257887	2.38138e+06	643661	1.37125e+06	196637	-0.71547	-0.357881	-0.194249
+	468.305	5.88782	(7E)-(3S, 6RS)-6, 19-epidioxy-24, 24-difluoro-9, 10-seco-5(10), 7-cholestadiene-3, 25-diol	0.561794	170177	234317	210421	281770	222589	64012.1	222047	232844	137381	304109	268582	288229	270308	326477	211189	205214	320385	240453	382962	361645	209448	252174	250212	275757	453256	416715	546583	423461	685881	787366	471547	863777	204772	64639.2	251436	62306	286629	61838	581073	175190	330978	56144.5	-0.692715	-0.396542	-0.207547
+	477.286	3.68712	lysophosphatidylethanolamine(18:2/1)	-0.209559	761804	618585	639257	612922	459217	183812	551141	523227	534761	1.05612e+06	867640	1.08277e+06	903332	1.26905e+06	1.22437e+06	1.09494e+06	1.37429e+06	1.10752e+06	1.49446e+06	1.51952e+06	1.04805e+06	1.34701e+06	867381	1.52533e+06	2.01964e+06	2.47768e+06	2.59502e+06	2.21326e+06	2.57756e+06	3.10349e+06	2.72141e+06	3.0973e+06	543746	170810	1.00412e+06	234496	1.28544e+06	247992	2.60067e+06	381240	1.3585e+06	88395.6	-1.32101	-0.436074	-0.0797428
+	477.322	5.65809	GPC(16:2/1), GPE(19:2/)	-0.321146	0	0	158037	138995	0	0	162594	0	129103	246876	193050	219440	210766	236336	175427	203105	238257	213280	248433	269163	191801	227713	181896	206425	243861	241461	282245	360278	292362	337635	262039	339663	153209	12518.4	201763	37176.6	222121	29420.1	294943	45999.1	218009	14223	-0.508888	-0.111726	0.0269591
+	479.302	3.60166	GPE(18:1/1)	-0.702975	500140	654252	456260	420710	375244	164463	379958	314617	383492	706517	567884	669201	603202	722065	690747	657704	868081	844380	1.10999e+06	1.02831e+06	653992	810462	837392	902486	1.5413e+06	1.7375e+06	1.91279e+06	1.69102e+06	1.91857e+06	2.89299e+06	1.89277e+06	2.06281e+06	408206	142182	625101	110503	881887	138622	1.95622e+06	411714	967854	141351	-1.24549	-0.630699	-0.134195
+	479.338	5.66867	GPC(16:1/1)	-0.107526	1.93866e+06	2.37931e+06	2.29095e+06	2.24457e+06	2.17948e+06	113645	2.15093e+06	2.17944e+06	1.63374e+06	3.36437e+06	2.69131e+06	3.25079e+06	2.89131e+06	2.9834e+06	2.58988e+06	2.44715e+06	2.81766e+06	2.21173e+06	2.69236e+06	3.21102e+06	2.05066e+06	2.13205e+06	2.17188e+06	2.12351e+06	2.82213e+06	2.71659e+06	3.21542e+06	3.06839e+06	2.81834e+06	3.56846e+06	2.83627e+06	3.42746e+06	1.93462e+06	746749	2.73149e+06	543374	2.42636e+06	425924	3.05913e+06	316397	2.5379e+06	184120	-0.391584	0.106054	-0.0648433
+	480.285	3.20745	GPP(20:0/2)	0.24959	45633.9	106168	145516	89112.2	137014	126393	0	0	145512	239416	0	0	303057	291428	0	0	285084	0	0	171269	0	0	93034.4	0	0	218788	263062	283978	174693	311913	285810	1.09277e+06	108306	36977.5	244853	71775.1	183129	96572.8	375859	319496	228037	127885	-1.07415	0.102649	-0.316405
+	480.341	5.67454	(5Z, 7E)-(1S, 3R)-24, 24-difluoro-26, 27-dimethyl-9, 10-seco-5, 7, 10(19)-cholestatrien-1, 3, 25-triol	0.893198	484748	671897	660682	587909	587927	31054.9	582945	584717	422859	793823	723627	910990	783235	722711	628112	642849	718908	572062	726500	798096	581805	591161	582340	565393	761313	674034	804302	753885	722300	889767	728293	890432	523985	207166	703526	144649	642033	90985.2	778041	78437.5	661896	58735.6	-0.337079	0.0879981	-0.0439572
+	486.444	2.97521	30,32-dihydroxy-2b-methyl-bishomohopane	-0.737313	0	0	0	0	0	0	0	140428	422407	1.08615e+06	848910	914552	870681	749131	847277	756479	2.20365e+06	3.81792e+06	3.93382e+06	3.52678e+06	3.27859e+06	3.19972e+06	3.21576e+06	3.71611e+06	7.1144e+06	8.39335e+06	8.84603e+06	9.07118e+06	7.68433e+06	8.58856e+06	8.57414e+06	1.59642e+06	140428	#DIV/0!	811949	189188	3.36155e+06	545610	7.48355e+06	2.46258e+06	2.94937e+06	#DIV/0!	-4.3925	-1.86095	0.188718
+	488.107	27.3523	CDP-choline	-0.280776	130495	79480.1	110098	102944	82751.8	71226.3	78418.9	82507.2	48404.9	77028.8	85105	0	81058.5	105096	52245.9	71229.8	0	66963.7	74709.7	68800.3	70802.7	59415.6	81269.1	54778.9	77110	84136.5	71295.4	90612.9	67541.8	95620.2	0	81306.1	92240.2	20273.6	74309.9	19513.5	68105.7	8935.6	81089	10053.8	78936.2	6029.1	0.224709	-0.0871328	-0.212911
+	495.333	5.70673	GPC(16:0/1)	-0.485729	1.9187e+06	2.37323e+06	2.40866e+06	2.44333e+06	2.01332e+06	247842	2.00086e+06	2.37813e+06	1.63045e+06	3.73669e+06	2.82766e+06	3.46126e+06	3.21184e+06	3.41648e+06	2.66907e+06	2.61255e+06	3.82773e+06	3.70221e+06	4.1063e+06	4.22779e+06	3.98549e+06	3.267e+06	3.04079e+06	3.03948e+06	5.97346e+06	5.06199e+06	6.03681e+06	5.71662e+06	5.76732e+06	6.99199e+06	5.20194e+06	8.18479e+06	1.97301e+06	728682	2.94575e+06	667111	3.6496e+06	475016	6.11687e+06	1.0213e+06	3.67131e+06	226300	-0.895896	-0.317658	-0.00855586
-	499.296	5.07855	taurodeoxycholic acid, tauroursodeoxycholic acid, taurochenodesoxycholic acid	0.659276	34681.3	73606.8	73963.9	65558.9	69003.2	260268	0	59001.2	317464	133749	124415	184801	94956.2	127561	101500	124598	85925.4	183256	150428	113387	260416	76875.3	178904	134901	92192	88801.1	112098	144939	95833	93559.9	0	132686	90869.1	75907	151131	72402.2	148011	59908.2	108587	22223.7	124650	24570.1	-0.456016	0.277918	0.247831
+	504.169	15.3104	maltotriose	-0.326109	106443	151918	147308	158646	129953	90668.1	128308	126370	135356	252019	235792	252886	226209	239615	216285	210269	397924	404664	480261	453647	416855	361121	375370	354849	770641	722671	834380	749300	774579	903626	829617	959522	129952	23048.2	221054	37878.7	405586	43975.9	818042	80798.6	393659	24542.9	-1.59897	-0.832545	0.0430643
+	505.353	5.55529	GPC(18:2/1)	-0.51038	250958	335378	331762	319683	301692	0	307259	338285	180394	315796	307159	402419	311719	254226	282120	225000	258760	227357	313926	336552	193146	236691	221069	218481	253220	251029	318000	265226	278409	347515	306797	320007	312145	30391.2	284854	67016.2	250748	49860.9	292525	35543	285068	16423.7	0.130911	-0.00108346	-0.18507
+	507.369	5.49082	GPC(18:1/1)	-0.485285	715404	922207	874035	885690	820455	0	765489	869436	554529	1.07656e+06	1.0257e+06	1.14193e+06	1.11076e+06	1.14581e+06	895505	841201	1.02104e+06	857604	991546	1.12997e+06	792400	784363	824644	769160	944389	908500	1.13308e+06	1.06933e+06	892634	1.18913e+06	973355	1.23721e+06	836102	73282.8	973999	203317	896341	133821	1.04345e+06	132640	937474	53169.2	-0.165099	0.0551417	-0.0647313
+	509.348	5.6275	GPC(17:0/1)	-0.544257	115279	127656	139925	142864	125239	0	152914	138926	113538	241850	198038	236747	254758	230700	173332	194420	408837	350669	458053	502585	290619	316112	297233	337532	866139	683553	802457	738487	789087	1.02119e+06	752275	1.10819e+06	134686	12648.2	205423	46336.2	370205	78164.8	845173	147214	388872	57367.5	-1.52969	-0.920698	-0.0709694
+	515.302	5.66851	GPC(18:4/1)	-0.672576	530921	650174	630920	656138	575929	123916	537404	585616	145562	398853	330976	428166	412783	436697	310551	351712	210290	111523	325413	228273	130538	174882	132501	189551	147144	138844	296728	145757	221601	262230	168868	259669	536377	173360	351912	95349.8	187871	69081.9	205105	62670.1	320316	50835.2	0.74375	0.135717	-0.769752
+	517.317	5.66391	GPC(18:3/1)	-0.529593	1.79299e+06	2.22094e+06	2.09635e+06	2.38345e+06	1.81454e+06	332436	1.78075e+06	1.99757e+06	1.61039e+06	4.25995e+06	3.57223e+06	4.4334e+06	4.23746e+06	4.2744e+06	3.28301e+06	3.60698e+06	4.17478e+06	3.19533e+06	7.10849e+06	5.36939e+06	2.39336e+06	3.82611e+06	2.82804e+06	4.41013e+06	7.06525e+06	5.20232e+06	6.19903e+06	5.14909e+06	9.70223e+06	1.19965e+07	5.90144e+06	1.10736e+07	1.80238e+06	632319	3.65973e+06	927560	4.1632e+06	1.51922e+06	7.78618e+06	2.7367e+06	4.35287e+06	931284	-1.27207	-0.250232	-0.0642737
+	519.333	5.52351	GPC(18:2/-1)	-0.678956	2.86838e+06	3.10431e+06	3.13202e+06	3.36628e+06	2.6873e+06	389908	2.49013e+06	2.52511e+06	4.11995e+06	1.05693e+07	9.21124e+06	1.20983e+07	1.09761e+07	9.93814e+06	8.39129e+06	1.03137e+07	1.4528e+07	1.07186e+07	2.2792e+07	1.85171e+07	7.59178e+06	1.28809e+07	1.03954e+07	1.55339e+07	2.77432e+07	2.1823e+07	2.65916e+07	2.24143e+07	3.66148e+07	4.65763e+07	2.44004e+07	3.35493e+07	2.57043e+06	933458	9.45225e+06	2.42507e+06	1.41197e+07	4.87412e+06	2.99641e+07	8.48179e+06	1.40266e+07	3.29682e+06	-2.44809	-0.569438	0.00954247
+	523.364	5.54072	GPC(18:0/1)	-0.626451	2.24061e+06	2.90127e+06	2.62038e+06	2.74652e+06	2.5521e+06	100457	2.65221e+06	3.13788e+06	2.04173e+06	4.13858e+06	3.22943e+06	4.01561e+06	3.52127e+06	3.85192e+06	2.91363e+06	2.82983e+06	6.61167e+06	5.5843e+06	6.49426e+06	7.2262e+06	5.02756e+06	4.93257e+06	4.71235e+06	5.13057e+06	1.57337e+07	1.48929e+07	1.63214e+07	1.5166e+07	1.39448e+07	1.80116e+07	1.39331e+07	1.84816e+07	2.36893e+06	952944	3.31775e+06	709621	5.71493e+06	936841	1.58106e+07	1.71169e+06	6.80306e+06	436970	-1.52195	-1.03598	-0.251447
+	537.512	3.02231	N-(hexadecanoyl)-sphing-4-enine	-0.395548	6.08233e+07	6.67239e+07	6.42139e+07	6.07871e+07	5.21153e+07	65737.1	5.6068e+07	5.55545e+07	4.30712e+07	6.6271e+07	6.10783e+07	6.54879e+07	6.43355e+07	6.2005e+07	6.24961e+07	5.72041e+07	7.11457e+07	6.68764e+07	7.04171e+07	7.30218e+07	6.92073e+07	6.32045e+07	6.2966e+07	6.64445e+07	8.73458e+07	1.00041e+08	1.01088e+08	1.00504e+08	9.50039e+07	1.05102e+08	9.85006e+07	8.96375e+07	5.2044e+07	2.15386e+07	6.02436e+07	7.49835e+06	6.79104e+07	3.67171e+06	9.71528e+07	6.06323e+06	6.93377e+07	8.05329e+06	-0.413909	-0.202831	-0.0300078
+	543.333	5.48002	GPC(20:4/1)	-0.0959179	394570	441145	385282	436751	448693	0	365141	386769	261437	581618	502734	648973	577035	506583	462005	614168	541999	438362	959831	670861	438376	558867	463822	583996	656815	467451	616281	592497	1.04477e+06	1.22847e+06	532388	740259	408336	33076.7	519319	121446	582014	172386	734866	265288	561134	97062.9	-0.458589	-0.111724	0.0527092
+	545.348	5.42408	lysophosphatidylcholine(20:3/1)	-0.406699	557540	520734	553902	530796	505860	52207.6	475583	480423	437346	1.09124e+06	928925	1.2374e+06	1.16696e+06	979204	844543	1.02466e+06	1.47703e+06	1.09388e+06	2.48939e+06	1.75462e+06	794915	1.27418e+06	1.07191e+06	1.56016e+06	2.52415e+06	1.95658e+06	2.34775e+06	1.97544e+06	3.36246e+06	4.0551e+06	2.09314e+06	2.42305e+06	459631	167370	963784	247533	1.43951e+06	523032	2.59221e+06	742566	1.36378e+06	263459	-1.56907	-0.500833	0.0779633
+	546.465	3.01266	bacteriohopane-32,33,34,35-tetrol	-0.131445	270601	331828	335316	398807	247698	0	263483	259336	345226	647601	507959	455330	556747	401431	568940	498512	539128	514077	595361	596793	674757	568341	695829	615599	832264	809172	838498	777295	685051	617464	729059	300932	301010	55681.7	497718	96694.7	599986	62263.7	698717	177961	524358	56164.3	-0.800741	-0.0752212	0.194377
+	547.364	5.39153	lysophosphatidylcholine(20:2/1)	-0.926447	221760	217633	195353	253903	213004	0	187727	228188	333372	937614	766358	1.1192e+06	893164	835580	726451	951902	1.48227e+06	1.18544e+06	2.47888e+06	2.00587e+06	928494	1.32965e+06	1.24243e+06	1.53408e+06	3.45139e+06	2.78625e+06	3.51504e+06	3.03285e+06	4.47529e+06	5.5403e+06	3.21342e+06	3.14844e+06	216796	21799.5	820455	231387	1.52339e+06	497442	3.64537e+06	916588	1.5515e+06	385873	-2.83926	-0.919171	-0.0263817
+	555.523	3.0228	N-(hexadecanoyl)-4S-hydroxysphinganine	-0.161386	2.73421e+06	2.97174e+06	2.83983e+06	2.5899e+06	2.30521e+06	0	2.40777e+06	2.40519e+06	1.81363e+06	2.24593e+06	2.32064e+06	2.24974e+06	2.48376e+06	2.1815e+06	2.14435e+06	2.16293e+06	2.50922e+06	2.29589e+06	2.41441e+06	2.76241e+06	2.48099e+06	2.32569e+06	2.18709e+06	2.369e+06	3.36861e+06	3.66686e+06	3.74324e+06	3.75038e+06	3.39388e+06	3.72879e+06	3.61883e+06	3.87465e+06	2.60769e+06	250071	2.20031e+06	190396	2.41809e+06	173235	3.64315e+06	177726	2.71731e+06	35559.8	-0.0594058	-0.304473	-0.168314
+	565.544	3.03492	N-(octadecanoyl)-sphing-4-enine	-0.470527	2.28849e+07	2.52521e+07	2.44556e+07	2.27534e+07	1.88635e+07	24929.3	2.20982e+07	2.10494e+07	2.18058e+07	3.29885e+07	3.12964e+07	3.20187e+07	3.26262e+07	3.12793e+07	3.10361e+07	2.96609e+07	3.89119e+07	3.89059e+07	4.04883e+07	4.16041e+07	4.15852e+07	3.84022e+07	3.65673e+07	3.90607e+07	5.54954e+07	6.63864e+07	6.49869e+07	6.4453e+07	6.37031e+07	6.6958e+07	6.38885e+07	3.2785e+07	1.96728e+07	8.17909e+06	3.0339e+07	3.5983e+06	3.94407e+07	1.70803e+06	5.9832e+07	1.14857e+07	3.73211e+07	4.42701e+06	-0.923793	-0.298819	0.0796933
+	567.333	5.35999	GPC(22:6/1)	-0.36912	2.71112e+06	2.5031e+06	2.59631e+06	2.65312e+06	2.48529e+06	220204	2.32061e+06	2.27695e+06	1.5416e+06	3.97479e+06	3.62532e+06	4.68802e+06	4.72129e+06	4.05913e+06	3.37218e+06	4.25766e+06	4.23662e+06	3.29694e+06	7.66528e+06	5.37095e+06	2.46322e+06	4.02824e+06	2.9796e+06	4.69132e+06	6.79422e+06	5.19708e+06	6.04446e+06	5.14996e+06	1.00467e+07	1.19345e+07	5.80957e+06	7.3305e+06	2.22084e+06	822320	3.78e+06	1.01807e+06	4.34152e+06	1.63936e+06	7.28838e+06	2.45304e+06	4.40768e+06	734412	-0.988917	-0.221635	-0.0218206
-	598.312	5.09974	GPI(18:1/1)	-0.0722891	552699	720283	530457	652766	551167	1.64227e+06	471717	505553	983762	1.24986e+06	1.35795e+06	1.57265e+06	1.45089e+06	1.26603e+06	959096	1.41981e+06	2.44435e+06	2.26266e+06	2.5909e+06	2.09036e+06	1.72846e+06	2.10231e+06	1.84961e+06	2.15167e+06	6.51304e+06	6.74186e+06	5.79437e+06	6.1193e+06	8.34377e+06	7.55511e+06	6.19952e+06	5.85291e+06	703364	387841	1.28251e+06	217866	2.15254e+06	284716	6.63998e+06	891749	2.6946e+06	305577	-1.93773	-1.07111	-0.324031
+	616.507	3.02435	DAG(36:4)	-0.814703	258629	250692	280492	306659	180980	0	221151	189763	312533	689643	581387	671472	822206	665829	604943	581383	975724	1.05937e+06	1.28735e+06	1.24912e+06	1.18646e+06	976261	918864	1.15833e+06	1.95381e+06	2.13358e+06	2.0388e+06	2.03014e+06	2.35246e+06	2.63519e+06	2.11045e+06	1.39298e+06	241195	46362.2	616174	145462	1.10144e+06	138056	2.08093e+06	354232	1.00993e+06	130187	-2.06599	-0.712849	0.125125
+	622.554	2.99747	DAG(36:1)	-0.641695	744641	867496	796718	732419	681307	0	712932	607792	394022	766643	851139	874726	729025	636574	713596	728989	792527	827506	1.07261e+06	849524	744879	894457	679338	960778	1.00307e+06	1.05262e+06	939674	890624	1.00816e+06	1.00343e+06	874416	0	734758	82679.3	711839	149382	852703	124058	967428	66837.8	816682	37794.8	-0.152506	-0.198223	0.0622687
+	659.453	3.49589	GPE(30:2/2)	-0.385551	2.49578e+06	2.89625e+06	2.66258e+06	2.42009e+06	2.53206e+06	0	2.22412e+06	2.49583e+06	955939	1.3008e+06	1.3643e+06	1.52987e+06	1.48762e+06	1.12552e+06	1.15416e+06	1.26946e+06	1.02387e+06	882405	964101	989181	834370	813668	887121	813050	901495	843033	929617	902954	904089	891358	849989	1.34907e+06	2.53239e+06	208030	1.27346e+06	191820	900971	82110.3	946450	165239	1.41332e+06	55978.2	0.841413	-0.150333	-0.649532
-	663.11	20.8215	NAD	-0.89235	912434	936337	953419	920633	814677	598911	731403	743390	715449	1.24991e+06	1.11624e+06	1.20887e+06	1.14151e+06	1.07253e+06	980275	982145	1.17925e+06	964528	1.34838e+06	1.20875e+06	947896	877283	1.00199e+06	925893	1.04675e+06	1.04588e+06	1.1723e+06	1.16031e+06	1.18448e+06	1.34691e+06	1.12903e+06	1.15793e+06	826400	126664	1.05837e+06	168736	1.05675e+06	167265	1.15545e+06	94366.1	1.02424e+06	35717.7	-0.309641	0.047285	0.0450748
+	666.222	15.4731	glycogen, stachyose, maltotetraose	-0.0297621	188805	268858	229896	252651	183969	149596	225768	222444	279743	421642	439975	402970	405268	414135	392314	419491	699413	751168	859303	832252	662391	646956	683023	716708	1.4266e+06	1.35301e+06	1.47943e+06	1.3735e+06	1.46684e+06	1.67341e+06	1.57867e+06	1.66332e+06	215248	38983.3	396942	49466.7	731402	77821.5	1.50185e+06	123881	711360	37957.2	-1.72458	-0.841651	0.0400839
+	677.499	5.08381	GPC(28:0/2), GPE(31:0/2)	0.815373	8.47239e+06	9.10491e+06	9.81494e+06	8.74277e+06	8.49582e+06	0	8.42483e+06	8.46111e+06	3.8352e+06	5.95646e+06	5.38437e+06	6.33916e+06	6.34138e+06	5.33155e+06	4.9364e+06	5.09885e+06	4.74386e+06	4.866e+06	4.75703e+06	4.9725e+06	4.66151e+06	4.44776e+06	4.05101e+06	4.30966e+06	6.05848e+06	5.96056e+06	6.79677e+06	6.28217e+06	5.99434e+06	6.17291e+06	7.15015e+06	6.84289e+06	8.78811e+06	513291	5.40292e+06	831260	4.60117e+06	308800	6.40728e+06	456013	6.29987e+06	220160	0.480231	-0.221582	-0.453323
+	685.469	3.49431	GPE(32:3/2)	-0.433019	2.27724e+06	2.60447e+06	2.37905e+06	2.15171e+06	2.22348e+06	0	2.07155e+06	2.20184e+06	1.00903e+06	1.42269e+06	1.49024e+06	1.76133e+06	1.55899e+06	1.42351e+06	1.38659e+06	1.46338e+06	1.1044e+06	938983	1.04567e+06	1.10724e+06	955075	1.061e+06	1.12405e+06	988084	825300	827719	1.05445e+06	917041	910779	965005	877635	1.11168e+06	2.27276e+06	175095	1.43947e+06	210318	1.04056e+06	72026.8	936202	102899	1.42225e+06	63700.2	0.676272	0.0173639	-0.450811
+	687.484	3.486	GPE(32:2/2)	-0.347936	9.08882e+06	1.00315e+07	9.74507e+06	8.52077e+06	7.88247e+06	175867	7.90204e+06	8.70027e+06	5.63313e+06	8.86724e+06	7.76613e+06	9.26181e+06	8.65648e+06	7.77197e+06	8.1961e+06	8.15723e+06	6.11493e+06	5.21018e+06	5.58842e+06	5.64561e+06	5.46877e+06	5.07194e+06	5.03543e+06	5.5159e+06	5.14435e+06	4.62361e+06	5.36612e+06	4.92426e+06	4.78022e+06	5.21557e+06	4.81703e+06	6.06288e+06	7.75585e+06	3.15964e+06	8.03876e+06	1.10422e+06	5.4564e+06	353805	5.11675e+06	455316	6.59194e+06	1.30401e+06	0.234582	0.28627	-0.272755
+	687.52	3.45945	GPC(30:1)?, GPE(33:1/1)	0.0576197	752779	874525	788497	679139	678798	80408.7	754058	697865	600099	883342	855026	928813	876854	769650	824462	709517	733386	636838	646482	687873	639647	572769	620131	597528	696389	802433	769308	736032	829280	771438	731554	395421	663259	244360	805970	108137	641832	50365.5	716482	136285	706886	81334	-0.0919052	0.18925	-0.139282
+	697.505	3.45104	1-tetrahexanoyl-2-(8-[3]-ladderane-octanyl)-sn-glycerophosphoethanolamine, GPE(34:3/1)	-0.364501	4.10718e+06	4.43559e+06	4.31379e+06	4.11965e+06	3.4663e+06	139306	3.64733e+06	4.09725e+06	3.27898e+06	5.39865e+06	4.95906e+06	5.73404e+06	5.21706e+06	4.77762e+06	4.99469e+06	4.92525e+06	4.94061e+06	4.49722e+06	4.76502e+06	5.06044e+06	4.64316e+06	4.44194e+06	4.24497e+06	4.82536e+06	5.35424e+06	5.99782e+06	5.95303e+06	5.62328e+06	5.56603e+06	6.54122e+06	5.5732e+06	5.13777e+06	3.5408e+06	1.41172e+06	4.91067e+06	726999	4.67734e+06	272984	5.71832e+06	436421	4.71178e+06	502830	-0.412198	0.0596461	-0.0105845
+	699.484	5.07913	GPE(33:3/2)	-0.331471	1.18224e+07	1.30002e+07	1.28202e+07	1.35761e+07	1.43072e+07	136505	1.25707e+07	1.27339e+07	4.62823e+06	6.8214e+06	6.76931e+06	7.69372e+06	7.83668e+06	6.91342e+06	6.66899e+06	6.45744e+06	7.34637e+06	6.91004e+06	6.70669e+06	7.53326e+06	7.22708e+06	6.16478e+06	6.27929e+06	6.19954e+06	5.88564e+06	6.78103e+06	6.42158e+06	6.70795e+06	6.92842e+06	7.12854e+06	6.32627e+06	7079375	1.13709e+07	4.5974e+06	6.72365e+06	977763	6.79588e+06	544384	6.65735e+06	422947	7.88694e+06	1.98882e+06	0.527808	-0.230222	-0.214806
+	699.52	3.45338	GPE(34:2/1)	-0.0190013	5.03307e+07	5.69161e+07	5.40269e+07	5.02253e+07	4.25372e+07	4.67094e+06	4.74994e+07	4.65522e+07	5.72332e+07	9.06591e+07	8.42948e+07	9.56553e+07	8.57172e+07	8.26719e+07	8.51112e+07	8.41161e+07	8.76851e+07	7.89156e+07	8.47004e+07	9.0945e+07	8.2025e+07	8.01132e+07	7.76077e+07	8.94065e+07	1.02015e+08	1.10858e+08	1.08e+08	1.03977e+08	1.02941e+08	1.14548e+08	1.08075e+08	7.2591e+07	4.40948e+07	1.65348e+07	8.31824e+07	1.13222e+07	8.39248e+07	5.03147e+06	1.02876e+08	1.29415e+07	7.85194e+07	4.80602e+06	-0.83244	0.0832282	0.0960479
+	701.536	3.45858	GPnE(34:1/2)	-0.536082	2.51769e+07	2.95763e+07	2.79101e+07	2.51996e+07	2.31574e+07	3.75647e+06	2.64298e+07	2.56479e+07	2.16499e+07	3.04658e+07	3.04172e+07	3.34966e+07	3.06609e+07	2.94197e+07	3.0252e+07	2.9433e+07	2.68373e+07	2.22572e+07	2.32976e+07	2.4563e+07	2.44486e+07	2.23315e+07	2.16848e+07	2.47361e+07	2.82109e+07	3.2383e+07	3.01224e+07	2.85113e+07	2.89798e+07	3.15903e+07	3.01294e+07	1.28208e+07	2.33568e+07	8.15062e+06	2.94744e+07	3.40774e+06	2.37695e+07	1.70544e+06	2.78435e+07	6.24063e+06	2.6111e+07	2.87481e+06	-0.160818	0.174801	-0.135548
+	702.874	3.20128	DAG(42:3), GPE(34:1/1)	0.48196	267598	215847	283436	181428	155551	0	184558	162248	0	102650	198717	197732	255136	0	181488	0	224035	218730	327239	253091	181443	146159	0	243628	3.35014e+06	4.5944e+06	4.2743e+06	3.78309e+06	4.08937e+06	4.24679e+06	3.93518e+06	1.63437e+06	207238	50662	187145	54863.8	227761	57284.4	3.73845e+06	927359	1.09015e+06	436553	-2.39517	-2.5423	-2.25894
-	703.551	3.61824	GPE(34:1/1)	0.879829	0	0	0	0	0	0	0	0	0	0	0	0	0	0	0	0	0	0	127185	0	0	0	0	0	232754	240306	271249	205307	222244	245129	199640	237465	0	0	0	0	127185	#DIV/0!	231762	22887.2	89736.7	#DIV/0!	#NUM!	#NUM!	0.50316
+	704.632	3.07417	DAG(42:2)	-0.0118019	3.81162e+06	3.88786e+06	4.02943e+06	3.51976e+06	2.47847e+06	68200.3	2.57501e+06	2.73498e+06	2.01449e+06	4.90138e+06	4.10043e+06	4.99542e+06	4.72876e+06	3.60767e+06	4.20897e+06	3.85088e+06	4.6926e+06	4.40403e+06	4.43032e+06	5.30458e+06	4.34068e+06	3.73394e+06	3.36275e+06	4.13292e+06	4.24448e+06	4.71152e+06	5.28873e+06	5.51959e+06	4.48488e+06	5.66087e+06	5.23745e+06	6.23952e+06	2.88817e+06	1.29808e+06	4.051e+06	962571	4.30023e+06	587918	5.17338e+06	661360	4.10319e+06	323883	-0.506593	-0.0184694	0.0676658
+	705.531	5.08396	MMGPE(32:0/2), GPC(30:0/2), GPE(33:0/2)	-0.584349	8.435e+06	1.02712e+07	1.06548e+07	9.1761e+06	9.16489e+06	215239	9.96955e+06	8.8237e+06	4.93335e+06	8.76741e+06	8.15018e+06	9.07692e+06	9.15431e+06	7.78697e+06	8.36662e+06	7.81348e+06	8.20072e+06	7.93728e+06	8.14159e+06	8.4668e+06	8.36961e+06	7.07877e+06	7.19807e+06	8.36633e+06	1.00855e+07	1.14889e+07	1.22569e+07	1.19319e+07	1.10783e+07	1.31265e+07	1.27066e+07	1.20943e+07	8.33881e+06	3.36744e+06	8.00615e+06	1.34813e+06	7.9699e+06	539508	1.18461e+07	958756	9.04024e+06	1.25359e+06	-0.116519	-0.175252	-0.1818
+	713.5	3.47012	GPE(34:3/2)	-0.329753	3.16412e+06	3.45823e+06	3.24269e+06	2.95134e+06	2.66472e+06	81053.2	2.70118e+06	2.80626e+06	2.09369e+06	3.34778e+06	3.14669e+06	4.00406e+06	3.41533e+06	3.1619e+06	3.25657e+06	3.22921e+06	2.84706e+06	2.57586e+06	2.8557e+06	2.9525e+06	2.74437e+06	2.61507e+06	2.4717e+06	2.9822e+06	2.76144e+06	2.7928e+06	2.81963e+06	2.84572e+06	2.60164e+06	2.95308e+06	2.81334e+06	2.97297e+06	2.6337e+06	1.06799e+06	3.2069e+06	527340	2.75556e+06	185659	2.82008e+06	115677	2.85406e+06	434821	-0.115924	0.168166	-0.0506709
+	713.536	3.44108	GPC(32:3/1)	-0.176042	5.96847e+06	7.1138e+06	6.44684e+06	5.91855e+06	5.30598e+06	870810	5.92555e+06	5.80582e+06	7.8318e+06	1.29758e+07	1.19591e+07	1.35144e+07	1.20189e+07	1.18671e+07	1.18065e+07	1.15617e+07	1.61558e+07	1.48222e+07	1.58039e+07	1.70978e+07	1.54647e+07	1.54838e+07	1.50883e+07	1.65832e+07	2.41782e+07	2.59246e+07	2.58588e+07	2.52068e+07	2.42643e+07	2.73496e+07	2.56788e+07	1.40257e+07	5.41948e+06	1.91182e+06	1.16919e+07	1.69492e+06	1.58125e+07	765135	2.40609e+07	4.1784e+06	1.42462e+07	1.44862e+06	-1.39435	-0.285065	0.150488
+	715.516	3.4716	GPE(34:2/2)	-0.89833	8.09888e+06	9.48768e+06	9.31708e+06	8.27181e+06	7.08247e+06	599005	7.60934e+06	7.72434e+06	8.72227e+06	1.43445e+07	1.30514e+07	1.53034e+07	1.40513e+07	1.28849e+07	1.36446e+07	1.38442e+07	1.15215e+07	1.01519e+07	1.06833e+07	1.17406e+07	1.09424e+07	1.06191e+07	9.86623e+06	1.13598e+07	1.12655e+07	1.12744e+07	1.16655e+07	1.11204e+07	1.04441e+07	1.16212e+07	1.10649e+07	9.31819e+06	7.27383e+06	2.81978e+06	1.32308e+07	1.9725e+06	1.08606e+07	659849	1.09718e+07	767592	1.05843e+07	1.03203e+06	-0.541133	0.321983	0.0371848
+	715.552	3.45565	GPC(32:1//1), GPC(32:2/1)	-0.272249	7.09321e+06	8.82302e+06	8.44634e+06	7.65393e+06	7.09798e+06	2.02827e+06	8.65941e+06	7.91317e+06	1.04705e+07	1.60734e+07	1.56771e+07	1.64691e+07	1.52362e+07	1.48214e+07	1.48636e+07	1.46378e+07	1.8662e+07	1.78979e+07	1.82605e+07	1.90188e+07	1.90159e+07	1.8152e+07	1.81217e+07	1.99533e+07	2.62159e+07	2.9776e+07	2.83325e+07	2.66043e+07	2.63176e+07	2.86421e+07	2.75225e+07	1.04167e+07	7.21442e+06	2.19737e+06	1.47812e+07	1.857e+06	1.86353e+07	677336	2.54784e+07	6.21258e+06	1.65273e+07	2.40745e+06	-1.1959	-0.161095	0.173184
-	721.289	27.8485	trypanothione-disulfide	-0.659786	1.34066e+07	1.52276e+07	1.50957e+07	1.42363e+07	1.37574e+07	1.08623e+07	1.16007e+07	1.26133e+07	1.2353e+07	2.01333e+07	1.78396e+07	2.25788e+07	2.1266e+07	2.01576e+07	1.68219e+07	1.95056e+07	2.17396e+07	1.70571e+07	1.95726e+07	2.09576e+07	1.71345e+07	1.84904e+07	1.72418e+07	1.76386e+07	1.80505e+07	1.98885e+07	2.06965e+07	1.95619e+07	2.18478e+07	2.35498e+07	1.97678e+07	2.03201e+07	1.335e+07	1.57294e+06	1.8832e+07	3.18185e+06	1.8729e+07	1.83372e+06	2.04604e+07	1.64604e+06	1.78428e+07	756822	-0.418506	0.0778379	0.0699314
-	723.305	25.5527	trypanothione	-0.854628	2.17453e+06	1.14764e+06	2.53428e+06	1.12248e+06	1.46468e+06	614893	845065	641678	337219	1.66984e+06	1.42814e+06	2.31277e+06	1.08058e+06	1.89211e+06	694493	593545	3.3603e+06	2.3867e+06	3.02339e+06	3.09411e+06	2.2249e+06	657197	845675	1.14164e+06	217218	0	0	439657	0	0	108916	0	1.31815e+06	704798	1.25109e+06	691909	2.09174e+06	1.0757e+06	255264	168621	1.22906e+06	372956	0.100963	0.0256253	0.767146
+	725.5	4.93933	GPC(32:4/2), GPE(35:4/2)	-0.541966	7.96212e+06	9.68284e+06	8.9816e+06	8.61141e+06	9.36635e+06	88088.6	8.33419e+06	8.84495e+06	2.08406e+06	2.74273e+06	2.45662e+06	3.18338e+06	3.0489e+06	2.61387e+06	2.81424e+06	2.84956e+06	1.46358e+06	1.52527e+06	1.41217e+06	1.60557e+06	1.48021e+06	1.1924e+06	1.44104e+06	1.62326e+06	813263	919668	854074	849720	829520	908377	796135	877803	7.73394e+06	3.13723e+06	2.72417e+06	345170	1.46794e+06	134310	856070	43796.5	3.19553e+06	1.48677e+06	1.27515	-0.230238	-1.12226
+	725.536	3.38549	GPE(36:4/1)	0.0142379	6.15686e+06	7.252e+06	6.8756e+06	6.55119e+06	5.70573e+06	477561	6.41018e+06	6.21988e+06	4.72691e+06	7.18006e+06	7.08569e+06	7.66806e+06	7.17827e+06	6.69591e+06	6.6631e+06	6.72887e+06	6.15108e+06	5.78311e+06	6.1609e+06	6.41211e+06	6.2587e+06	5.62856e+06	5.48839e+06	6.2338e+06	6.8778e+06	7.82747e+06	7.47685e+06	7.57661e+06	7.42322e+06	8.18446e+06	7.65589e+06	4.74831e+06	5.70612e+06	2.16373e+06	6.74086e+06	880506	6.01458e+06	334918	7.22133e+06	1.0657e+06	6.42072e+06	767188	-0.170225	0.0701964	-0.0942714
+	727.515	5.07921	GPC(32:3/2), GPE(35:3/2), GPP(37:4/2)	0.195171	3.16771e+07	3.80132e+07	3.78505e+07	3.55282e+07	3.41651e+07	391675	3.28304e+07	3.18684e+07	1.80866e+07	3.01951e+07	2.81017e+07	3.23864e+07	3.16416e+07	2.81697e+07	2.81651e+07	2.69034e+07	2.32615e+07	2.23267e+07	2.31242e+07	2.49994e+07	2.38592e+07	2.09313e+07	2.06669e+07	2.1736e+07	2.00368e+07	2.03011e+07	2.10839e+07	2.20652e+07	2.04821e+07	2.2537e+07	2.1524e+07	2.11697e+07	3.02906e+07	1.23291e+07	2.79562e+07	4.42153e+06	2.26131e+07	1.48308e+06	2.115e+07	871111	2.55025e+07	5.26834e+06	0.248231	0.132531	-0.173476
+	727.552	3.4267	GPE(36:2)?	-0.0251265	3.09111e+07	3.43701e+07	3.28364e+07	3.02051e+07	2.69611e+07	4.22181e+06	2.91108e+07	2.81248e+07	2.84896e+07	4.36134e+07	4.15968e+07	4.60735e+07	4.16455e+07	4.02115e+07	4.02868e+07	3.95671e+07	4.11258e+07	3.80751e+07	4.03777e+07	4.12695e+07	3.96772e+07	3.75397e+07	3.8816e+07	4.1092e+07	5.23298e+07	5.74175e+07	5.55636e+07	5.24508e+07	5.25261e+07	5.67303e+07	5.38064e+07	2.18193e+07	2.70927e+07	9.55025e+06	4.01855e+07	5.17866e+06	3.97466e+07	1.46213e+06	5.03305e+07	1.16916e+07	3.93388e+07	4.56423e+06	-0.538052	0.0307228	0.0148786
+	729.567	3.44805	GPE(36:1//1), GPC(33:1)?	-0.296922	1.22458e+07	1.39123e+07	1.30326e+07	1.2165e+07	1.20777e+07	2.76507e+06	1.35428e+07	1.27638e+07	9.80368e+06	1.39899e+07	1.41985e+07	1.43133e+07	1.33335e+07	1.32071e+07	1.30695e+07	1.24327e+07	1.30814e+07	1.20882e+07	1.22814e+07	1.23821e+07	1.353e+07	1.23661e+07	1.23828e+07	1.3248e+07	1.71893e+07	1.93651e+07	1.84063e+07	1.747e+07	1.72494e+07	1.93518e+07	1.92045e+07	6.46543e+06	1.15631e+07	3.61619e+06	1.30435e+07	1.45519e+06	1.267e+07	533203	1.68377e+07	4.29365e+06	1.35286e+07	1.77204e+06	-0.22648	-0.0526797	-0.0945953
+	735.484	3.38576	GPE(36:6/2)	-0.185812	3.2082e+06	3.80587e+06	3.31241e+06	3.4692e+06	3.33837e+06	0	3.11616e+06	3.16017e+06	1.61731e+06	2.18342e+06	2.05986e+06	2.36532e+06	2.15988e+06	2.22136e+06	2.08497e+06	2.11233e+06	1.7606e+06	1.74426e+06	1.71247e+06	1.92955e+06	1.66442e+06	1.43177e+06	1.46999e+06	1.5262e+06	1.21025e+06	1.33138e+06	1.31093e+06	1.40172e+06	1.27333e+06	1.30838e+06	1.23079e+06	2.12458e+06	3.34434e+06	236001	2.10056e+06	217337	1.65491e+06	168410	1.39892e+06	299219	2.12468e+06	54100.9	0.654475	-0.0164744	-0.360495
+	737.499	3.40212	GPE(36:5/2)	0.150453	7.0907e+06	8.54892e+06	7.81575e+06	7.78917e+06	6.91599e+06	88311.8	7.20331e+06	6.96659e+06	5.40531e+06	8.90565e+06	8.53664e+06	9.51898e+06	8.99182e+06	8.57963e+06	8.49539e+06	8.19448e+06	8.46572e+06	7.56606e+06	8.32396e+06	8.70782e+06	8.00035e+06	7.2467e+06	6.86169e+06	8.0205e+06	7.10542e+06	7.23283e+06	7.47409e+06	7.54478e+06	6.95675e+06	8.278e+06	6.79438e+06	1.04988e+07	6.55234e+06	2.6703e+06	8.32849e+06	1.24714e+06	7.8991e+06	631703	7.73564e+06	1.20576e+06	7.62889e+06	867762	-0.219463	0.126581	0.0502147
+	739.515	3.43494	GPC(33:4/2), GPE(36:4/2)	-0.0559552	7.75621e+06	9.33155e+06	8.66282e+06	8.48028e+06	7.27096e+06	221229	7.82454e+06	7.43688e+06	8.04484e+06	1.36643e+07	1.33095e+07	1.4639e+07	1.3603e+07	1.29429e+07	1.29434e+07	1.27438e+07	1.35671e+07	1.25284e+07	1.32969e+07	1.43304e+07	1.26035e+07	1.20982e+07	1.1924e+07	1.31087e+07	1.34488e+07	1.40993e+07	1.43859e+07	1.41386e+07	1.32317e+07	1.49675e+07	1.35447e+07	1.67345e+07	7.12306e+06	2.87201e+06	1.27363e+07	1.98769e+06	1.29321e+07	802269	1.43189e+07	1.12627e+06	1.17776e+07	929412	-0.725477	0.112905	0.134916
+	739.552	4.90152	GPC(34:4/1)	0.103559	368742	439038	505162	400549	543209	0	370676	519617	168393	417796	349337	502454	399332	409297	415817	411249	506350	608501	666000	470896	348709	394741	411258	348712	602886	647064	664703	470370	650953	626170	540771	592142	449570	73071.7	384209	96725.6	469396	117992	599382	65532.6	475640	23824.6	-0.0813213	-0.307976	-0.0190636
+	741.531	3.44869	GPE(36:3/2), GPC(33:3/2)	-0.471588	7.39522e+06	8.91535e+06	7.92209e+06	7.65118e+06	6.8599e+06	553264	7.53114e+06	7.36851e+06	6.88077e+06	1.12036e+07	1.05314e+07	1.21998e+07	1.11704e+07	1.0204e+07	1.04143e+07	9.88049e+06	1.05658e+07	9.60048e+06	1.01729e+07	1.10357e+07	9.82854e+06	9.80978e+06	9.35194e+06	1.06724e+07	1.07307e+07	1.14649e+07	1.16759e+07	1.13049e+07	1.05185e+07	1.21097e+07	1.06072e+07	9.00608e+06	6.77458e+06	2.58265e+06	1.03106e+07	1.56413e+06	1.01297e+07	583745	1.09272e+07	955391	9.53553e+06	873251	-0.493181	0.112746	0.0872025
+	741.567	5.03843	GPC(34:3/1), GPC(34:2//1)	0.0764571	2.06111e+06	2.47446e+06	2.88864e+06	2.16344e+06	1.64687e+06	108736	2.21855e+06	1.94854e+06	1.98521e+06	3.71247e+06	4.00666e+06	3.91854e+06	4.27217e+06	3.59712e+06	3.87854e+06	3.53708e+06	5.71741e+06	5.34124e+06	5.43664e+06	6.16735e+06	5.80365e+06	4.79933e+06	4.38121e+06	5.41466e+06	8.39752e+06	9.65217e+06	1.00041e+07	9.94687e+06	9.12334e+06	1.01031e+07	1.01271e+07	1.06528e+07	1.93879e+06	825250	3.61347e+06	698871	5.38269e+06	567434	9.75087e+06	698633	5.17146e+06	105262	-1.41541	-0.517184	0.0577564
-	743.547	3.59597	GPC(33:2/2), GPE(36:2/2)	-0.527188	756061	950715	741238	777954	856423	587679	686892	706669	825959	1.04312e+06	1.06627e+06	1.10462e+06	1.05866e+06	1.18284e+06	1.06751e+06	1.0482e+06	1.15849e+06	1.08539e+06	1.08426e+06	1.36162e+06	977100	1.2967e+06	1.00515e+06	1.21159e+06	1.53389e+06	1.34859e+06	1.38045e+06	1.20595e+06	1.23954e+06	1.3819e+06	1.17103e+06	1.46334e+06	757954	109681	1.04965e+06	101079	1.14754e+06	136012	1.34059e+06	126989	1.07393e+06	15915.9	-0.50272	-0.0329987	0.09564
+	743.582	4.98899	GPC(34:1)?, GPC(34:2/1)	0.900701	1.53605e+06	2.17881e+06	2.22812e+06	2.12851e+06	1.5837e+06	649194	2.13918e+06	2.01404e+06	2.35386e+06	4.80469e+06	4.79304e+06	4.95322e+06	4.92951e+06	4.71188e+06	4.17503e+06	4.15283e+06	5.87075e+06	6.59329e+06	6.18339e+06	7.19078e+06	6.72695e+06	5.13347e+06	4.89565e+06	6.21041e+06	8.1785e+06	9.55767e+06	1.04992e+07	1.00996e+07	1.02042e+07	1.09612e+07	1.00362e+07	8.9509e+06	1.8072e+06	539307	4.35926e+06	869078	6.10059e+06	782171	9.81093e+06	890759	5.51949e+06	161004	-1.61078	-0.340454	0.144412
+	755.547	5.07817	GPC(34:3/2)	-0.190099	4.77039e+07	5.93821e+07	6.02746e+07	5.47537e+07	4.93148e+07	988055	5.14142e+07	4.76465e+07	3.50073e+07	6.34736e+07	5.86132e+07	6.82474e+07	6.72181e+07	5.62681e+07	5.71993e+07	5.48211e+07	4.93891e+07	4.73351e+07	4.95985e+07	5.22106e+07	5.33042e+07	4.39496e+07	4.05816e+07	4.84735e+07	4.43025e+07	4.25833e+07	4.84454e+07	4.77177e+07	4.566e+07	4.96477e+07	4.85562e+07	4.60482e+07	4.64347e+07	1.90111e+07	5.7606e+07	1.04299e+07	4.81053e+07	4.18098e+06	4.66201e+07	2.40139e+06	4.96915e+07	7.50625e+06	-0.0977954	0.213219	-0.0468051
+	757.562	5.07987	GPC(34:2/2)	-0.325925	4.52787e+07	5.85853e+07	5.8572e+07	5.45323e+07	4.30783e+07	1.5213e+06	4.88048e+07	4.4451e+07	5.7633e+07	1.07237e+08	1.01301e+08	1.1746e+08	1.10504e+08	9.40834e+07	9.67729e+07	9.50053e+07	9.91413e+07	9.70203e+07	1.04148e+08	1.05584e+08	1.06349e+08	8.49218e+07	8.34571e+07	1.00475e+08	1.02522e+08	1.02357e+08	1.19853e+08	1.15154e+08	1.08826e+08	1.20727e+08	1.21153e+08	1.17534e+08	4.4353e+07	1.83817e+07	9.74996e+07	1.80656e+07	9.76371e+07	8.90338e+06	1.13516e+08	7.89844e+06	8.82514e+07	5.68747e+06	-0.992588	0.143778	0.145811
+	759.577	5.08319	GPC(34:1/2)	0.856528	1.08e+07	1.26084e+07	1.33308e+07	1.18494e+07	1.05056e+07	647003	1.15964e+07	1.06219e+07	8.61721e+06	1.52452e+07	1.47242e+07	1.69731e+07	1.59734e+07	1.48091e+07	1.3051e+07	1.31893e+07	1.69907e+07	1.59097e+07	1.61526e+07	1.71969e+07	1.77901e+07	1.42408e+07	1.35652e+07	1.60261e+07	1.96926e+07	1.91196e+07	2.18747e+07	2.16092e+07	2.04191e+07	2.30308e+07	2.21273e+07	1.97942e+07	1.02449e+07	4.00263e+06	1.40728e+07	2.56217e+06	1.5984e+07	1.44773e+06	2.09584e+07	1.3915e+06	1.5315e+07	1.22597e+06	-0.580041	-0.12204	0.0616811
-	761.521	4.39045	GPS(34:1/2)	-0.376028	49340.7	69812.1	0	56151.9	37422.9	0	39412.4	43763.6	73097.2	66114.2	116907	93512.3	110043	87615.6	81798	105905	174514	127937	149667	180735	157268	132987	149198	173318	278018	286965	263455	265421	273933	300821	266871	250941	49317.3	12142.3	91874.1	18095.5	155703	19489.5	273303	15432	142549	3237.09	-1.5313	-0.633732	0.127335
+	763.515	3.53074	GPE(38:6/2)	-0.0386042	2.40887e+06	2.68943e+06	2.53778e+06	2.39146e+06	2.30364e+06	43750.6	2.53237e+06	2.37679e+06	1.2542e+06	1.95381e+06	1.73616e+06	1.91321e+06	2.06021e+06	1.82391e+06	1.81761e+06	1.75545e+06	1.54259e+06	1.2806e+06	1.5168e+06	1.4726e+06	1.50153e+06	1.19012e+06	1.1933e+06	1.27298e+06	1.02198e+06	1.22068e+06	1.50057e+06	1.29613e+06	1.13108e+06	1.26023e+06	1.13579e+06	1.35218e+06	2.16051e+06	863822	1.78932e+06	241457	1.37131e+06	151250	1.23983e+06	148645	1.64024e+06	344400	0.397462	0.125501	-0.258351
+	769.563	5.08242	GPC(35:3/2)	-0.923837	4.3692e+06	4.49746e+06	5.24074e+06	4.41952e+06	4.18862e+06	147496	4.48934e+06	3.7858e+06	3.1587e+06	6.53199e+06	5.98341e+06	6.57339e+06	6.21878e+06	5.59319e+06	5.59122e+06	5.24547e+06	6.50192e+06	6.6899e+06	6.76355e+06	6.80572e+06	6.55714e+06	5.7148e+06	5.63098e+06	6.37941e+06	6.71736e+06	6.25972e+06	7.68143e+06	7.21152e+06	6.54278e+06	7.85583e+06	7.08911e+06	6.8902e+06	3.89227e+06	1.56612e+06	5.61202e+06	1.09744e+06	6.38043e+06	458904	7.03099e+06	546521	5.72893e+06	516727	-0.557652	-0.0297453	0.155388
+	773.594	5.08768	GPE(38:1/2), GPC(35:1/2)	-0.384266	868264	970521	958180	939780	714926	94758.9	872456	838319	698420	1.16702e+06	1.18985e+06	1.23648e+06	1.52721e+06	998682	1.10909e+06	1.06931e+06	2.03754e+06	2.01995e+06	1.95625e+06	2.09475e+06	2.07791e+06	1.56119e+06	1.84145e+06	1.87109e+06	2.70057e+06	2.608e+06	3.087e+06	3.36816e+06	2.92373e+06	3.1696e+06	2.73218e+06	2.68174e+06	782151	289598	1.12451e+06	233437	1.93252e+06	175926	2.90887e+06	274538	1.68701e+06	50845.5	-1.10895	-0.585177	0.196011
+	775.516	4.1046	GPC(36:7/2)	-0.621953	1.85491e+07	2.2205e+07	2.15302e+07	2.01335e+07	2.05054e+07	171533	1.83871e+07	2.00166e+07	5.85403e+06	9.14598e+06	8.42951e+06	9.30227e+06	8.55707e+06	8.18313e+06	9.17541e+06	7.43616e+06	4.44326e+06	3.26607e+06	3.5175e+06	4.0498e+06	3.564e+06	3.53631e+06	2.85825e+06	3.09087e+06	1.43763e+06	1.65086e+06	1.78338e+06	1.71162e+06	1.40932e+06	1.77563e+06	1.4916e+06	1.65866e+06	1.76873e+07	7.19686e+06	8.26044e+06	1.15261e+06	3.54076e+06	509678	1.61484e+06	149127	7.77584e+06	3.32255e+06	1.18564	0.0872212	-1.13494
+	775.61	5.02537	GPE(38:0/2), DMGPE(36:0/2), GPC(35:0/2)	-0.0233585	0	0	0	0	0	0	0	0	30458.5	58832.9	0	0	74290.1	380312	0	0	499914	560930	480763	382511	374717	381456	298461	396694	512369	658968	823143	675803	638367	803600	710155	567863	0	0	135973	163901	421931	84655.7	673784	106392	307922	67951.4	#NUM!	-1.17924	0.454441
+	777.531	4.70238	GPC(36:6/2)	-0.234833	6.98882e+07	8.15956e+07	8.52894e+07	7.64161e+07	7.16347e+07	917570	7.24815e+07	7.04418e+07	4.20156e+07	7.41362e+07	6.91793e+07	7.71325e+07	7.32002e+07	6.65746e+07	6.98279e+07	6.55804e+07	5.39643e+07	4.93697e+07	5.30315e+07	5.51357e+07	5.28309e+07	4.63144e+07	4.33338e+07	4.87431e+07	3.64907e+07	3.58272e+07	4.47695e+07	3.93698e+07	3.71396e+07	4.00742e+07	3.97127e+07	3.73073e+07	6.60831e+07	2.69074e+07	6.72058e+07	1.08947e+07	5.03404e+07	4.11211e+06	3.88364e+07	2.86759e+06	5.56164e+07	1.10527e+07	0.24877	0.273076	-0.143794
+	783.577	5.08063	GPC(36:3/2)	0.45404	5.84984e+07	7.41125e+07	7.36105e+07	6.74508e+07	6.10682e+07	2.50014e+06	6.66032e+07	5.87604e+07	5.58362e+07	1.07375e+08	1.01624e+08	1.16279e+08	1.12728e+08	9.80333e+07	9.56827e+07	9.27116e+07	1.19243e+08	1.13497e+08	1.19885e+08	1.24994e+08	1.23777e+08	9.94998e+07	9.79784e+07	1.17481e+08	1.27517e+08	1.24218e+08	1.41955e+08	1.38166e+08	1.33722e+08	1.47784e+08	1.40916e+08	1.34056e+08	5.78255e+07	2.31667e+07	9.75337e+07	1.87519e+07	1.14544e+08	1.03889e+07	1.36042e+08	7.77291e+06	1.01486e+08	7.17083e+06	-0.811506	-0.0573117	0.17462
+	785.593	5.08239	GPC(36:2/2)	0.249038	4.2459e+07	4.96219e+07	5.18992e+07	4.621e+07	3.85296e+07	2.8538e+06	4.30721e+07	3.91215e+07	4.80615e+07	9.89007e+07	9.4685e+07	1.08908e+08	1.02961e+08	8.82085e+07	8.76233e+07	8.85099e+07	1.30288e+08	1.29576e+08	1.3795e+08	1.45459e+08	1.43023e+08	1.14976e+08	1.12049e+08	1.31788e+08	1.64257e+08	1.67209e+08	1.89472e+08	1.86267e+08	1.7867e+08	1.97033e+08	1.90641e+08	1.70408e+08	3.92209e+07	1.54279e+07	8.97322e+07	1.8501e+07	1.30639e+08	1.20707e+07	1.80494e+08	1.21632e+07	1.10022e+08	3.06725e+06	-1.48809	-0.294088	0.247796
+	787.515	3.27882	GPE(40:8/2)	-0.308265	4.24804e+06	5.5727e+06	4.67237e+06	4.49071e+06	4.31029e+06	0	4.87718e+06	4.48116e+06	2.36522e+06	4.06841e+06	3.72558e+06	3.89518e+06	3.64691e+06	3.5878e+06	3.15661e+06	3.41412e+06	3.00513e+06	2.55756e+06	2.77069e+06	3.06405e+06	2.59418e+06	2.36309e+06	2.1974e+06	2.39983e+06	2.04488e+06	2.15018e+06	2.23867e+06	2.2731e+06	1.92822e+06	2.36436e+06	2.20176e+06	2.46514e+06	4.66464e+06	453294	3.48248e+06	530497	2.61899e+06	308414	2.20829e+06	170716	3.2436e+06	159302	0.524169	0.102519	-0.308585
+	789.532	3.27715	GPE(40:7/2)	-0.871417	2.8968e+06	3.73575e+06	3.37572e+06	3.37115e+06	2.87761e+06	37806.4	3.2496e+06	3.06594e+06	1.55496e+06	2.77071e+06	2.72052e+06	2.97737e+06	3.06971e+06	2.72213e+06	2.44656e+06	2.39371e+06	2.57688e+06	2.13793e+06	2.48973e+06	2.32918e+06	2.23015e+06	1.67466e+06	1.77949e+06	2.00007e+06	1.84688e+06	2.15067e+06	1.83402e+06	1.86356e+06	1.84213e+06	1.82308e+06	1.98345e+06	1.83898e+06	2.8263e+06	1.16163e+06	2.58196e+06	474678	2.15226e+06	321154	1.89785e+06	114177	2.36459e+06	453858	0.257323	0.126875	-0.135737
+	791.546	3.27911	GPE(40:6/2)	0.495582	1.70303e+06	1.93503e+06	1.78633e+06	1.78217e+06	1.71378e+06	43974	1.78554e+06	1.68608e+06	794245	1.40772e+06	1.566e+06	1.45948e+06	1.47447e+06	1.59179e+06	1.3494e+06	1.28598e+06	1.52382e+06	1.34727e+06	1.2133e+06	1.38456e+06	1.36003e+06	1.01526e+06	889626	1.1035e+06	1.03734e+06	1.15255e+06	1.29835e+06	1.18809e+06	1.118e+06	1.17372e+06	1.14435e+06	915501	1.55449e+06	615304	1.36613e+06	252645	1.22967e+06	213517	1.12849e+06	112798	1.3197e+06	219222	0.236237	0.049893	-0.101933
+	795.579	5.08387	GPC(37:4/2), GPE(40:4/2)	-0.931046	1.51913e+06	2.16401e+06	2.16666e+06	1.88411e+06	1.58861e+06	58231.5	1.82779e+06	1.66182e+06	1.32261e+06	2.52909e+06	2.42795e+06	2.66487e+06	2.89838e+06	2.20743e+06	2.20738e+06	2.11191e+06	2.50314e+06	2.18432e+06	2.54174e+06	2.09133e+06	2.44342e+06	1.99009e+06	1.88711e+06	2.36614e+06	2.25044e+06	2.1805e+06	2.95404e+06	2.45466e+06	2.38488e+06	2.44004e+06	2.33535e+06	2.36781e+06	1.60879e+06	671750	2.2962e+06	473249	2.25091e+06	247504	2.42096e+06	234225	2.14422e+06	207983	-0.414471	0.0987984	0.070057
+	797.593	5.08168	GPC(37:3/2), GPE(40:3/2)	0.512796	1.04602e+06	1.29766e+06	1.3735e+06	1.47225e+06	1.18957e+06	68784.7	1.09593e+06	1.07664e+06	973143	2.21237e+06	2.13238e+06	2.43056e+06	2.23097e+06	2.06327e+06	1.70093e+06	1.76336e+06	2.4799e+06	2.15718e+06	2.61851e+06	2.41751e+06	2.74015e+06	2.01024e+06	1.72207e+06	2.19829e+06	2.42399e+06	2.61544e+06	3.19021e+06	3.14244e+06	2.61369e+06	3.01272e+06	3.09432e+06	3.116e+06	1.07754e+06	434792	1.93837e+06	459013	2.29298e+06	335871	2.9011e+06	299914	2.0525e+06	76557.7	-0.929636	-0.0825357	0.159842
+	799.609	5.07756	GPC(37:2/2), GPE(40:2/2)	0.24645	417386	622002	548951	601238	458404	44688.4	715853	383854	573144	1.28032e+06	1.27064e+06	1.46724e+06	1.24859e+06	909247	966883	864428	1.52551e+06	1.6416e+06	1.67745e+06	1.50118e+06	1.62809e+06	1.60758e+06	1.50776e+06	1.64797e+06	2.22454e+06	2.3122e+06	2.6669e+06	2.91151e+06	2.55546e+06	3.13749e+06	2.3285e+06	2.05238e+06	474047	206359	1.07256e+06	292705	1.59214e+06	69903	2.52362e+06	367059	1.41559e+06	127597	-1.5783	-0.400347	0.169562
-	801.552	4.21673	GPG(37:4/2)	-0.526079	1.8882e+06	1.99886e+06	1.35524e+06	1.6629e+06	1.27568e+06	185996	1.34495e+06	1.26514e+06	1.37055e+06	1.87603e+06	2.20202e+06	2.31294e+06	2.19555e+06	2.09473e+06	1.72608e+06	2.57011e+06	2.07684e+06	1.20591e+06	1.52032e+06	1.55339e+06	1.58052e+06	1.42637e+06	1.32539e+06	1.37921e+06	1.72295e+06	1.63883e+06	1.94512e+06	1.66494e+06	1.61917e+06	1.9772e+06	1.52765e+06	1.55789e+06	1.37212e+06	557078	2.0435e+06	374630	1.50849e+06	261563	1.70672e+06	168393	1.65771e+06	167255	-0.272783	0.301852	-0.136082
-	803.568	4.42592	GPT(36:1/2)	-0.632065	1.48513e+06	1.69259e+06	1.11665e+06	1.3449e+06	926075	224523	1.05557e+06	1.04281e+06	2.06367e+06	2.47149e+06	3.11604e+06	3.48334e+06	3.23765e+06	2.86327e+06	2.52779e+06	3.36623e+06	3.61294e+06	2.11956e+06	2.39645e+06	2.64525e+06	2.68378e+06	2.55866e+06	2.30934e+06	2.53924e+06	3.53535e+06	3.3499e+06	3.97193e+06	3.60732e+06	3.23753e+06	3.9924e+06	3.41952e+06	3.53086e+06	1.11103e+06	440896	2.89118e+06	498665	2.60815e+06	446690	3.5806e+06	273815	2.54774e+06	97652.4	-1.19732	0.182441	0.0338098
+	805.562	4.80582	GPC(38:6/2)	-0.257031	4.00081e+07	4.91573e+07	4.78945e+07	4.44302e+07	4.32378e+07	1.29131e+06	4.55247e+07	4.1653e+07	2.82097e+07	4.90706e+07	4.69469e+07	5.19116e+07	5.1821e+07	4.53671e+07	4.42159e+07	4.32489e+07	4.04442e+07	3.63823e+07	3.85998e+07	4.0491e+07	4.04407e+07	3.38032e+07	3.32576e+07	3.58779e+07	3.03361e+07	3.43168e+07	3.6747e+07	3.4285e+07	3.33261e+07	3.34895e+07	3.3865e+07	2.84776e+07	3.91496e+07	1.55936e+07	4.5099e+07	7.56222e+06	3.74121e+07	2.99893e+06	3.31054e+07	2.56288e+06	3.86915e+07	6.04797e+06	0.0169811	0.221077	-0.0485125
+	811.609	5.08244	GPC(38:3/2)	-0.159262	6.09189e+06	7.6112e+06	7.57195e+06	7.00689e+06	6.24016e+06	632867	7.89447e+06	6.20897e+06	5.83902e+06	1.22496e+07	1.15581e+07	1.25304e+07	1.21072e+07	1.09533e+07	1.01358e+07	1.04272e+07	1.36373e+07	1.33641e+07	1.37592e+07	1.4851e+07	1.55536e+07	1.27127e+07	1.17379e+07	1.44037e+07	1.5463e+07	1.5594e+07	1.73722e+07	1.78473e+07	1.72483e+07	1.87584e+07	1.79976e+07	1.56914e+07	6.1573e+06	2.34179e+06	1.07251e+07	2.15636e+06	1.37525e+07	1.20585e+06	1.69965e+07	1.2568e+06	1.19078e+07	592822	-0.951542	-0.150923	0.207777
+	813.625	5.08662	GPC(38:2/2)	-0.0698753	1.69575e+06	1.88672e+06	1.88323e+06	1.62017e+06	1.34084e+06	200965	1.66716e+06	1.41312e+06	1.90063e+06	3.63935e+06	3.50396e+06	3.82457e+06	3.6879e+06	3.24637e+06	3.37497e+06	3.55254e+06	5.53423e+06	6.1386e+06	6.18427e+06	6.3966e+06	6.80581e+06	5.39143e+06	5.17187e+06	6.4831e+06	8.0211e+06	9.11664e+06	9.18199e+06	1.05368e+07	9.69619e+06	1.0942e+07	1.04293e+07	7.95436e+06	1.4635e+06	546003	3.34129e+06	609365	6.01324e+06	581239	9.48481e+06	1.12624e+06	5.07571e+06	274911	-1.79419	-0.603205	0.244533
+	815.546	3.80506	GPE(42:8)	0.481351	1.14216e+06	1.37159e+06	1.18781e+06	1.07375e+06	1.05307e+06	0	1.1127e+06	989568	818854	1.55765e+06	1.16868e+06	1.52346e+06	1.4718e+06	1.35917e+06	1.37292e+06	1.24868e+06	1.30224e+06	883345	1.08058e+06	1.20445e+06	929102	996373	920869	902553	1.15667e+06	1.01193e+06	1.44162e+06	1.13627e+06	1.1467e+06	1.19612e+06	1.12885e+06	1.02561e+06	1.13295e+06	123083	1.31515e+06	240297	1.02744e+06	154931	1.15547e+06	132101	1.15775e+06	53502	-0.0312454	0.183903	-0.172274
+	817.562	3.98394	GPE(42:7/2)	0.31824	1.19213e+06	1.63813e+06	1.38973e+06	1.41907e+06	1.11532e+06	32870.9	1.38163e+06	1.47894e+06	901647	1.5972e+06	1.59463e+06	1.5984e+06	1.57647e+06	1.5066e+06	1.61125e+06	1.36213e+06	1.16631e+06	1.12624e+06	1.1921e+06	1.27976e+06	1.20014e+06	985233	1.0262e+06	977024	1.17044e+06	1.15338e+06	1.27191e+06	1.52792e+06	1.07648e+06	1.34426e+06	1.38333e+06	1.13377e+06	1.20598e+06	500839	1.46854e+06	243624	1.11913e+06	111307	1.25769e+06	152688	1.26283e+06	174784	-0.066462	0.21772	-0.17429
+	819.578	4.44669	GPC(39:6/2)	-0.129967	1.67072e+06	1.92266e+06	1.91672e+06	1.77308e+06	1.84481e+06	95014.5	1.71703e+06	1.67056e+06	1.2235e+06	1.99739e+06	2.12294e+06	2.13677e+06	1.85398e+06	1.98242e+06	1.73637e+06	1.58369e+06	1.94227e+06	1.67842e+06	1.90525e+06	1.73542e+06	1.98665e+06	1.65021e+06	1.55964e+06	1.74215e+06	1.52923e+06	2.0047e+06	1.97427e+06	2.09141e+06	1.92024e+06	1.99401e+06	1.82542e+06	1.54325e+06	1.57632e+06	606922	1.82963e+06	309153	1.775e+06	152909	1.86032e+06	213833	1.76032e+06	201354	-0.159273	0.0557183	0.011983
+	825.532	3.64931	GPC(40:10/2)	-0.797641	1.69814e+07	2.08528e+07	1.84287e+07	1.62371e+07	1.83178e+07	167824	1.82154e+07	1.94209e+07	4.71861e+06	6.88987e+06	5.93281e+06	6.90025e+06	6.71719e+06	6.53349e+06	6.41065e+06	5.8712e+06	3.17212e+06	2.21713e+06	2.16456e+06	2.72631e+06	2.47807e+06	2.19574e+06	2.01621e+06	2.32407e+06	1.20575e+06	1.4069e+06	1.63817e+06	1.32371e+06	1.27618e+06	1.33896e+06	1.23212e+06	1.05778e+06	1.60777e+07	6.57984e+06	6.24676e+06	731523	2.41178e+06	376314	1.30995e+06	168946	6.51156e+06	3.08588e+06	1.30399	-0.0598945	-1.43291
+	827.547	3.65381	GPC(40:9/2)	-0.330895	7.10571e+07	8.90548e+07	7.79813e+07	7.12806e+07	7.00216e+07	1.06396e+06	7.55195e+07	7.95391e+07	4.2326e+07	7.81694e+07	6.61184e+07	7.82671e+07	6.86948e+07	7.07402e+07	6.99598e+07	5.93376e+07	5.62048e+07	4.91638e+07	5.08162e+07	5.91919e+07	5.02094e+07	4.97683e+07	4.433e+07	4.81604e+07	4.52526e+07	4.90212e+07	5.58186e+07	5.12273e+07	4.53528e+07	5.01308e+07	4.70907e+07	4.22234e+07	6.69398e+07	2.73294e+07	6.67017e+07	1.16184e+07	5.09806e+07	4.66437e+06	4.82647e+07	4.23118e+06	5.82217e+07	1.07904e+07	0.201307	0.196166	-0.191608
+	828.275	15.5637	amylopectin, maltopentaose	-0.334206	528764	608921	565051	664010	455356	330276	508168	557078	660980	1.07531e+06	940953	1.01075e+06	992557	961002	849194	901019	225074	1.84216e+06	2.07917e+06	2.00319e+06	1.69332e+06	1.68436e+06	1.62352e+06	1.73694e+06	3.61638e+06	3.46089e+06	3.98191e+06	3.58171e+06	3.67574e+06	4.25044e+06	3.80462e+06	4.30872e+06	527203	101437	923970	126536	1.61097e+06	582531	3.83505e+06	315499	1.7243e+06	222270	-1.70958	-0.900091	-0.0980823
+	833.593	5.03417	GPE(43:6/2), GPC(40:6/2)	-0.0440669	2.71647e+07	3.21522e+07	3.30491e+07	2.90908e+07	2.92369e+07	1.77609e+06	3.12778e+07	2.80971e+07	1.91413e+07	3.63121e+07	3.50626e+07	3.79402e+07	3.72462e+07	3.38414e+07	2.99444e+07	3.00111e+07	3.35355e+07	2.96977e+07	3.23956e+07	3.21746e+07	3.40936e+07	2.80792e+07	2.69903e+07	3.08235e+07	3.01342e+07	3.41474e+07	3.20077e+07	3.22949e+07	3.12367e+07	3.19082e+07	3.14178e+07	2.62359e+07	2.64806e+07	1.01849e+07	3.24374e+07	6.16639e+06	3.09737e+07	2.55392e+06	3.11729e+07	2.29476e+06	3.02662e+07	3.7052e+06	-0.192771	0.099954	0.0333403
+	835.61	5.03917	GPC(40:5/2)	-0.798908	1.30595e+07	1.54323e+07	1.59588e+07	1.40069e+07	1.47954e+07	1.20805e+06	1.57742e+07	1.32688e+07	8.67221e+06	1.70389e+07	1.73495e+07	1.93165e+07	1.80248e+07	1.48515e+07	1.50321e+07	1.4556e+07	1.72167e+07	1.71545e+07	1.79539e+07	1.84369e+07	1.97089e+07	1.56064e+07	1.50771e+07	1.71251e+07	1.69393e+07	1.76776e+07	1.8893e+07	1.83697e+07	1.69521e+07	1.88791e+07	1.72971e+07	1.58944e+07	1.2938e+07	4.86532e+06	1.56052e+07	3.26869e+06	1.72849e+07	1.48274e+06	1.76128e+07	1.05304e+06	1.58602e+07	1.75138e+06	-0.293799	-0.0233872	0.124101
+	839.64	5.08963	GPC(40:3/2)	0.785697	721405	730302	772192	886622	648038	95792.2	657824	519695	684918	1.33277e+06	1.32958e+06	1.47301e+06	1.32248e+06	1.02178e+06	1.02189e+06	966102	1.72366e+06	1.4533e+06	1.54912e+06	1.59393e+06	1.60636e+06	1.18429e+06	1.05083e+06	1.45843e+06	1.53879e+06	1.4115e+06	2.02685e+06	1.84077e+06	1.89885e+06	1.8913e+06	1.90722e+06	1.39358e+06	628984	239978	1.14407e+06	262523	1.45249e+06	226731	1.73861e+06	249831	1.24104e+06	15156.5	-0.98045	-0.117374	0.22698
+	853.563	3.66802	GPC(42:10/2)	-0.780607	3.57958e+06	4.38412e+06	4.04433e+06	3.78678e+06	3.76578e+06	120312	4.26787e+06	4.49709e+06	1.89105e+06	2.80746e+06	2.50522e+06	2.51524e+06	2.56728e+06	3.01055e+06	2.18964e+06	2.01959e+06	1.97825e+06	1.25638e+06	1.45497e+06	1.48239e+06	1.44737e+06	1.49803e+06	1.2793e+06	1.26547e+06	1.11939e+06	1.44354e+06	1.22628e+06	1.35563e+06	1.04228e+06	1.02154e+06	1.30874e+06	865971	3.55573e+06	1.4252e+06	2.43825e+06	383112	1.45777e+06	233799	1.17292e+06	194560	2.15617e+06	583043	0.721676	0.177378	-0.564708
+	855.578	3.66501	GPC(42:9/2)	0.056659	4.25767e+06	5.21481e+06	5.04986e+06	4.31994e+06	4.77448e+06	145127	5.53238e+06	5.75695e+06	2.12876e+06	3.14522e+06	3.11391e+06	2.88035e+06	2.86355e+06	3.27845e+06	2.86094e+06	2.27044e+06	2.35434e+06	1.75495e+06	1.88253e+06	2.02733e+06	2.14868e+06	1.67694e+06	1.57777e+06	1.65569e+06	1.71634e+06	1.91719e+06	2.05892e+06	1.87686e+06	1.93939e+06	1.93887e+06	1.58642e+06	1.39288e+06	4.3814e+06	1.79196e+06	2.8177e+06	412194	1.88478e+06	271830	1.80336e+06	221575	2.72181e+06	749402	0.686826	0.0499517	-0.530172
+	857.593	3.9923	GPC(42:8/2)	0.285527	2.31728e+06	2.43951e+06	2.49818e+06	2.77108e+06	2.77382e+06	117695	2.76382e+06	2.83822e+06	1.41564e+06	2.16823e+06	2.12367e+06	1.94794e+06	2.00627e+06	1.79104e+06	1.77253e+06	1.59455e+06	1.71114e+06	1.30374e+06	1.42839e+06	1.80405e+06	1.69099e+06	1.53251e+06	1.26403e+06	1.55505e+06	1.56008e+06	1.72113e+06	1.70498e+06	1.6293e+06	1.654e+06	1.8525e+06	1.72558e+06	966606	2.31495e+06	907975	1.85248e+06	260090	1.53624e+06	195087	1.60177e+06	270384	1.82636e+06	334725	0.34201	0.0204887	-0.24957
-	860.542	5.19255	GPI(36:3/2)	-0.396405	198471	270834	235238	243494	176165	145051	267111	177537	205445	301732	203578	398400	339862	178373	208969	231425	268270	386297	321204	244062	192835	167746	273292	317279	253078	284434	217726	229350	317618	241916	345411	222339	214238	46487.4	258473	78829.7	271373	71177.9	263984	47214.8	252017	16554.1	-0.234309	0.0364929	0.106757
-	862.558	5.26889	GPI(36:2/2)	-0.854218	815246	1.15064e+06	1.2222e+06	968398	1.03105e+06	978686	986883	859225	937887	1.49426e+06	1.41714e+06	2.11728e+06	1.29582e+06	977104	958531	1.15032e+06	1.36731e+06	2.06402e+06	1.48927e+06	1.13016e+06	1.03445e+06	911865	1.34522e+06	1.71064e+06	1.20204e+06	1.15914e+06	1.11708e+06	1.01075e+06	1.32711e+06	1.2414e+06	1.6453e+06	1.06367e+06	1.00154e+06	135534	1.29354e+06	395235	1.38162e+06	376350	1.22081e+06	198438	1.22438e+06	129142	-0.289828	0.0792776	0.17431
+	867.672	5.07038	GPC(42:3)?	-0.453406	198954	320082	255413	379001	205098	0	157124	85717.9	239984	409741	351794	428337	478626	456586	314936	262064	567675	588165	556438	417174	596734	573848	496703	530266	608916	724444	773311	1.07993e+06	680100	914043	758672	560617	228770	98880.1	367758	89568.2	540875	59485.7	762504	167519	474977	45645.9	-1.05396	-0.369099	0.187439
+	873.719	8.43702	GPC(42:0/2)	-0.376051	0	0	0	0	0	65501.5	0	161339	26267.8	68210	63820	50161.3	93898.8	93154.1	97960.6	69920.4	81952.2	74658.2	72270.7	82924.8	148339	208708	257846	171963	227817	235625	357459	251422	302115	434376	328848	53768.7	161339	#DIV/0!	70424.1	24597	137333	70838.4	273929	112822	160756	#DIV/0!	0.00522415	-1.19073	-0.2272
+	876.72	3.00481	TAG(54:7)	0.426836	50690.8	112260	159144	107465	0	0	37820.5	130408	57496.2	301939	190521	195411	227297	68257.6	244872	125774	135716	392288	251891	291182	329596	380272	298795	313553	435684	535171	533140	673333	551643	582988	630585	0	99631.3	46745.2	176446	86185.6	299162	80531.6	563221	76534.1	284615	17619.9	-1.51434	-0.689783	0.0719135
+	877.563	3.65229	GPC(44:12/2)	-0.585541	3.58899e+06	4.24249e+06	4.1434e+06	3.54768e+06	3.72606e+06	80328.8	3.96263e+06	4.16803e+06	1.2415e+06	2.30347e+06	1.93305e+06	2.17696e+06	2.13437e+06	2.14064e+06	1.76857e+06	1.65228e+06	1.37127e+06	1.12983e+06	1.13382e+06	1.35157e+06	1.10754e+06	995355	885296	925232	944605	1.20725e+06	1.35239e+06	1.45021e+06	1.34507e+06	1.31078e+06	1.17168e+06	955720	3.43245e+06	1.38071e+06	1.91885e+06	351090	1.11249e+06	179408	1.21721e+06	186136	1.92025e+06	576409	0.837943	-0.00104988	-0.787504
+	879.578	3.65454	GPC(44:11/2)	-0.730088	3.64127e+06	4.66823e+06	4.06634e+06	4.13658e+06	3.9935e+06	94859.1	4.52487e+06	4.22393e+06	1.23931e+06	2.06078e+06	1.89796e+06	2.4321e+06	2.07943e+06	2.07215e+06	1.94101e+06	1.48804e+06	1.51722e+06	1.33903e+06	1.3991e+06	1.41115e+06	1.31227e+06	1.15487e+06	1.04886e+06	1.10289e+06	1.43505e+06	1.60252e+06	1.75185e+06	1.70012e+06	1.77224e+06	1.6539e+06	1.59882e+06	1.01918e+06	3.6687e+06	1.47822e+06	1.90135e+06	373917	1.28567e+06	165779	1.56671e+06	245343	2.10561e+06	614286	0.801032	-0.147214	-0.711713
+	897.72	5.11045	GPC(44:2/2)	-0.960002	297198	434501	469142	330975	278570	0	266297	280950	678048	1.4014e+06	1.25185e+06	1.35117e+06	1.13802e+06	1.19837e+06	1.21768e+06	1.14253e+06	1.85477e+06	1.7532e+06	1.91663e+06	1.82694e+06	2.13696e+06	1.80022e+06	1.55267e+06	2.33932e+06	2.0854e+06	2.02916e+06	2.73683e+06	2.41014e+06	2.60142e+06	2.82718e+06	2.91838e+06	1.30315e+06	336805	81795.1	1.17238e+06	220355	1.89759e+06	241694	2.36396e+06	539118	1.44268e+06	192448	-2.09877	-0.299312	0.395412
+	925.749	4.9625	GPC(46:2/2)	0.279899	0	101585	0	68521.2	0	0	0	0	0	243694	0	203448	149660	147181	142012	145341	540283	399581	288334	311406	404093	312281	300589	310527	414795	434240	271337	360471	439353	502263	442540	0	85053.2	23379.7	171889	42080.7	358387	85976.7	409286	73847.4	256154	28720.2	-1.59057	-0.57553	0.484507
+	990.328	17.6977	maltohexaose	0.156013	67275	74396.9	84159.6	95720.2	67705.7	50991.6	70560.5	80912.8	97662.1	191361	158906	165199	142055	152717	134491	128318	269192	284950	305412	291587	227465	225101	270751	346043	495695	468423	490444	495521	763447	550367	679665	656290	73965.3	13357.6	146339	27862.4	277563	39811.8	574981	110063	268212	42911.6	-1.85845	-0.874063	0.0494401
[truncated: 5 more columns]
