# Supplementary material for: Metabolic Variation during Development in Culture of Leishmania donovani Promastigotes
Source: PLoS Negl Trop Dis. 2011 Dec 20;5(12):e1451. doi: 10.1371/journal.pntd.0001451 (PMC3243725; doi:10.1371/journal.pntd.0001451)
Supplement: Table S2 — Metabolites identified between 1–2 ppm deviation in samples of L. donovani promastigotes from day 3 to day 6 of in vitro growth. The data presented are as described for Table S1. (XLS) [file pntd.0001451.s013.xls]

## Sheet: Table S2
ESI Mode	Detected Mass	RT (min)	identification	ppm deviation	L.donovani WT rep.1a_3D	L.donovani WT rep.1b_3D	L.donovani WT rep.2a_3D	L.donovani WT rep.2b_3D	L.donovani WT rep.3a_3D	L.donovani WT rep.3b_3D	L.donovani WT rep.4a_3D	L.donovani WT rep.4b_3D	L.donovani WT rep.1a_4D	L.donovani WT rep.1b_4D	L.donovani WT rep.2a_4D	L.donovani WT rep.2b_4D	L.donovani WT rep.3a_4D	L.donovani WT rep.3b_4D	L.donovani WT rep.4a_4D	L.donovani WT rep.4b_4D	L.donovani WT rep.1a_5D	L.donovani WT rep.1b_5D	L.donovani WT rep.2a_5D	L.donovani WT rep.2b_5D	L.donovani WT rep.3a_5D	L.donovani WT rep.3b_5D	L.donovani WT rep.4a_5D	L.donovani WT rep.5b_4D	L.donovani WT rep.1a_6D	L.donovani WT rep.1b_6D	L.donovani WT rep.2a_6D	L.donovani WT rep.2b_6D	L.donovani WT rep.3a_6D	L.donovani WT rep.3b_6D	L.donovani WT rep.4a_6D	L.donovani WT rep.4b_6D	average L.donovani WT 3D	SD L.donovani WT 3D	average L.donovani WT 4D	SD L.donovani WT 4D	average L.donovani WT 5D	SD L.donovani WT 5D	average L.donovani WT 6D	SD L.donovani WT 6D	average L.donovani WT 3D-6D	SD L.donovani WT 3D, 4D, 5D, 6D	Log2 (average 3D/ average 3D-6D)	Log2 (average 4D/ average 3D-6D)	Log2 (average 5D/ average 3D-6D)
+	73.0529	25.6762	aminoacetone, 3-aminopropionaldehyde, N, N-dimethylformamide	-1.18265	423345	649233	579911	781084	484808	852211	589931	700450	1.08609e+06	1.7034e+06	1.56755e+06	1.76309e+06	1.68635e+06	1.89977e+06	1.70581e+06	1.84028e+06	2.46248e+06	2.42658e+06	2.25577e+06	2.57727e+06	2.92939e+06	2.49174e+06	2.38528e+06	2.80566e+06	4.09792e+06	4.4929e+06	4.69663e+06	5.19039e+06	4.29992e+06	5.49422e+06	4.28232e+06	5.79057e+06	632621	144115	1.65654e+06	251602	2.54177e+06	223444	4.79311e+06	624635	2.40601e+06	214019	-1.92723	-0.538467	0.0791909
-	74.0369	4.77672	hydroxypropanal, propionic acid, hydroxyacetone, lactaldehyde	-1.66983	303065	173493	312668	241122	266091	253839	209518	299233	150801	325519	194897	198333	232584	460957	135208	204144	197243	137903	251428	220273	235929	144859	159171	129312	252061	180498	265802	174644	150022	328745	113424	302321	257379	48662.2	237805	107002	184515	47803.7	220940	77084.3	225160	28090.6	0.192945	0.078834	-0.287213
+	75.0321	14.6334	glycine	-1.19911	281550	435207	360449	501152	259154	247092	402367	376950	173735	542722	270357	425290	381492	244227	354150	293317	231642	263838	451004	255646	298010	362789	365735	436609	265170	253311	286089	287008	370636	234994	311833	290331	357990	90002	335661	115874	333159	83566.1	287422	41297.3	328558	30923.4	0.123771	0.0308578	0.0200633
+	87.0321	14.1781	dehydroalanine	-1.33932	1.64601e+06	1.87194e+06	1.60305e+06	2.16502e+06	1.34158e+06	1.13473e+06	1.76393e+06	1.96564e+06	1.88502e+06	3.84541e+06	2.01926e+06	3.62996e+06	2.4558e+06	1.58778e+06	2.84718e+06	2.77336e+06	1.338e+06	2.45036e+06	3.26621e+06	2.62207e+06	1.89387e+06	2.96056e+06	2.27104e+06	3.72619e+06	1.41273e+06	1.79536e+06	2.04291e+06	1.98444e+06	1.81916e+06	2.27449e+06	1.68187e+06	2.31361e+06	1.68649e+06	333661	2.63047e+06	809710	2.56604e+06	761133	1.91557e+06	302236	2.19964e+06	270927	-0.383246	0.258052	0.222274
+	88.1002	29.9312	putrescine	-1.29217	259894	319897	316173	289842	280366	440515	246860	300068	505553	490762	647268	635010	503329	708259	471047	540543	1.11589e+06	534614	516531	594927	518934	419273	310975	383287	444529	360329	400217	331034	305609	473677	258045	329225	306702	59718	562721	88175.8	549304	246862	362833	72467	445390	87481.7	-0.538233	0.337351	0.302535
+	89.0478	13.4065	alanine	-1.03327	6.95039e+07	8.37072e+07	7.7954e+07	9.44699e+07	7.90268e+07	6.79274e+07	8.11543e+07	8.7289e+07	8.71936e+07	1.35568e+08	1.21656e+08	1.3842e+08	1.30095e+08	1.33225e+08	1.09792e+08	1.19481e+08	1.19952e+08	1.39884e+08	1.57548e+08	1.46162e+08	1.498e+08	1.43211e+08	1.30962e+08	1.53144e+08	9.81963e+07	1.00304e+08	1.03148e+08	9.6013e+07	1.07254e+08	1.12638e+08	1.06399e+08	1.06729e+08	8.01291e+07	8.77089e+06	1.21929e+08	1.69545e+07	1.42583e+08	1.22782e+07	1.03835e+08	5.47789e+06	1.12119e+08	4.91544e+06	-0.484633	0.121008	0.346772
-	97.977	15.7758	phosphoric acid	-1.2849	8.55953e+06	1.31092e+07	1.00335e+07	1.21811e+07	1.47736e+07	1.92276e+07	7.84683e+06	1.00146e+07	2.85815e+07	2.45325e+07	3.66258e+07	3.46549e+07	3.0767e+07	4.89313e+07	2.55487e+07	3.24967e+07	5.58143e+07	3.79026e+07	3.26088e+07	5.34868e+07	3.9612e+07	3.01193e+07	2.70384e+07	2.80513e+07	4.02139e+07	4.5257e+07	3.7154e+07	4.22978e+07	3.4002e+07	4.12285e+07	3.74816e+07	3.47366e+07	1.19682e+07	3.7432e+06	3.27673e+07	7.75742e+06	3.80792e+07	1.11487e+07	3.90464e+07	3.87885e+06	3.04653e+07	3.53986e+06	-1.34795	0.10509	0.321836
+	103.063	12.2655	dimethylglycine, aminobutanoic acid	-1.01726	1.73523e+06	2.43238e+06	2.19993e+06	2.58064e+06	2.01103e+06	1.56824e+06	2.10955e+06	2.30891e+06	1.81427e+06	2.54435e+06	2.47008e+06	2.76641e+06	2.50178e+06	2.74559e+06	2.20234e+06	2.53903e+06	1.91134e+06	1.8937e+06	2.13689e+06	1.98755e+06	1.92318e+06	1.74383e+06	1.63562e+06	1.67499e+06	1.15579e+06	1.18389e+06	1.24752e+06	1.24225e+06	1.32283e+06	1.53189e+06	1.22004e+06	1.44609e+06	2.11824e+06	341485	2.44798e+06	310037	1.86339e+06	168471	1.29379e+06	132066	1.93085e+06	103207	0.13363	0.342356	-0.0513053
-	104.047	25.2193	3-hydroxy-isobutyrate, 3-hydroxy-isobutyrate	-1.4045	371001	227759	298932	198526	274487	183114	238568	191870	232772	234428	238896	214819	255558	223869	242997	194480	255194	263266	237008	269728	275291	241636	227996	320083	321624	364932	356925	360571	323755	389422	384291	339561	248032	64066.8	229727	18737.7	261275	28907.1	355135	25367.6	273542	20306.9	-0.141238	-0.251843	-0.0661937
+	106.042	7.87984	benzaldehyde	-1.14578	672010	815786	712227	833845	720804	570317	710854	795618	702852	947703	958813	1.05703e+06	992737	1.05364e+06	840549	866056	730018	641987	808926	730383	880313	688007	633066	619880	656775	589848	699207	626243	711248	799444	717409	777949	728933	86245.7	927423	119605	716572	91349.7	697265	71491.7	767548	20133.2	-0.0744724	0.27297	-0.0991452
+	110.037	11.7924	catechol	-1.12814	618055	737209	719364	769707	667852	447711	639649	754456	825586	1.1481e+06	1.19602e+06	1.0864e+06	1.05269e+06	1.08124e+06	938552	1.00971e+06	1.18728e+06	1.06717e+06	1.24427e+06	1.24441e+06	1.13034e+06	998936	961266	1.08389e+06	1.08491e+06	1.11674e+06	1.27845e+06	1.07966e+06	1.16876e+06	1.29619e+06	1.19834e+06	1.25032e+06	669250	104922	1.04229e+06	117827	1.11469e+06	106420	1.18417e+06	85835.2	1.0026e+06	13261.5	-0.583129	0.0560056	0.1529
-	112.027	32.2493	uracil	-1.25055	550534	668017	618904	673279	655700	672277	660864	741303	886188	1.03035e+06	931058	1.00892e+06	901040	954177	1.06263e+06	971723	1.19444e+06	1.17276e+06	1.06855e+06	1.11009e+06	1.13296e+06	1.18331e+06	1.13533e+06	1.14763e+06	1.46702e+06	1.52526e+06	1.49759e+06	1.80892e+06	1.51053e+06	1.56286e+06	1.41366e+06	1.5527e+06	655110	54117.9	968261	62408.2	1.14313e+06	41342.7	1.54232e+06	117796	1.07721e+06	33718.7	-0.717485	-0.153826	0.0857004
-	113.048	23.6495	pyrroline carboxylate, pyrroline carboxylate	-1.15902	117365	105623	133735	129885	118280	82328.2	109193	105868	123796	164120	162066	142919	150358	143716	140401	138347	134134	130014	153726	187717	154781	150573	153943	151049	209643	181898	169467	183662	191194	239590	209201	173385	112785	16134	145716	13106.4	151992	17303	194755	23414.7	151312	4327.88	-0.423955	-0.0543698	0.00647249
+	113.059	12.3675	creatinine	-1.6193	862094	891462	861156	945328	808578	783373	705645	799126	759576	1.16156e+06	841346	844566	742761	1.32096e+06	1.0185e+06	706565	1.38124e+06	1.89153e+06	1.85921e+06	1.45447e+06	3.45609e+06	1.83086e+06	1.48725e+06	1.03212e+06	1.20821e+06	1.14324e+06	1.28147e+06	1.45661e+06	1.15815e+06	1.35029e+06	1.17637e+06	1.3269e+06	832095	73770	924480	221438	1.7991e+06	730720	1.26265e+06	110432	1.20458e+06	304300	-0.533712	-0.381818	0.57874
+	116.011	3.01969	maleic acid, fumarate	-1.06826	442878	631898	464264	574037	649812	0	475862	514240	705065	704861	557765	878271	697312	509687	746573	728170	722773	1.00273e+06	761828	888164	711998	709133	750315	813742	923397	891437	964475	925883	826940	1.02905e+06	1.07864e+06	1.05125e+06	536142	83170.5	690963	113764	795085	103343	961384	86259.4	745894	14460.9	-0.476356	-0.110361	0.0921397
+	116.047	10.4793	2-keto-isovalerate	-1.08706	364959	456525	412117	472814	417447	266531	422359	460598	169659	280194	237717	256614	221330	255295	209596	246474	266547	256154	307198	268988	263566	253501	234872	278171	256459	237561	243451	236659	312981	302133	251705	344501	409169	67070.7	234610	34144.6	266125	20984.8	273181	40946.2	295771	19383.1	0.468214	-0.334217	-0.152379
-	117.043	5.11552	2-Amino-3-oxobutanoic acid, aspartate-semialdehyde, acetylglycine	-1.15294	177675	203292	208157	266188	250588	252206	237590	233403	357443	397809	349990	391650	375185	390814	344560	348127	771968	528161	566537	610478	552799	556107	508536	518568	665177	687080	771209	824042	660471	694360	683282	605344	228637	29783.2	369447	21985.1	576644	85147.6	698871	68306.3	468400	30316.2	-1.03468	-0.342372	0.299941
-	118.027	4.79983	erythrono-1, 4-lactone, methylmalonic acid, succinic acid, threonolactone	-1.18228	1.02164e+07	6.41735e+06	1.07707e+07	1.01154e+07	9.47268e+06	1.00866e+07	8.82273e+06	1.24234e+07	6.55075e+06	1.04437e+07	8.42327e+06	8.42915e+06	8.63704e+06	1.58719e+07	6.38308e+06	7.82352e+06	9.27198e+06	6.54077e+06	1.14457e+07	8.64726e+06	1.38596e+07	6.03912e+06	7.10853e+06	5.73285e+06	1.14348e+07	7.16443e+06	1.14727e+07	8.60389e+06	7.1421e+06	1.2972e+07	5.9799e+06	1.25901e+07	9.79065e+06	1.71893e+06	9.07029e+06	3.03052e+06	8.58073e+06	2.86496e+06	9.66999e+06	2.75723e+06	9.27791e+06	593396	0.0776037	-0.0326517	-0.112701
+	122.048	19.6237	niacinamide	-1.0444	838367	916466	905444	954754	757398	556849	804844	884703	716953	1.13163e+06	1.11362e+06	1.16678e+06	1.07951e+06	1.08947e+06	887722	975376	1.18198e+06	1.00414e+06	1.15096e+06	1.11623e+06	925344	881615	851661	926913	986778	956318	1.08143e+06	1.0352e+06	1.05882e+06	1.20382e+06	1.07895e+06	1.20314e+06	827353	126634	1.02013e+06	152345	1.00486e+06	128830	1.07556e+06	90066.3	981975	25718.5	-0.247183	0.0549989	0.0332304
-	126.043	32.2569	thymine	-1.32673	391711	468344	457070	485315	413874	490423	498159	544318	647344	756185	650018	676216	689464	749231	782363	659982	859041	871734	830296	785908	814739	852942	805362	840538	988377	1.06635e+06	1.08766e+06	1.07152e+06	1.04644e+06	1.01085e+06	1.08318e+06	1.12398e+06	468652	48406.6	701350	53316.4	832570	29164.1	1.05979e+06	43585.8	765591	10422.8	-0.708058	-0.126439	0.120997
+	126.105	3.06958	octenal	-1.01686	250818	260884	273257	295118	306502	122452	222159	293563	215898	283853	317107	213817	285672	214762	288221	207366	295198	298937	240500	284798	265528	262835	298066	279871	377228	376390	344850	572553	393633	355778	358941	399705	253094	59465.4	253337	44441.2	278216	20625.6	397385	73211.3	295508	22515.5	-0.223523	-0.22214	-0.0869897
-	128.059	23.9106	dihydrothymine, dihydrothymine	-1.16337	414906	414795	465505	380617	362137	264191	298688	354091	328675	412410	452108	444939	470596	406131	379668	344390	412071	444323	406660	414868	422041	413947	434987	418154	499489	546188	602196	559174	538605	581235	564644	579057	369366	65301	404864	51149.5	420881	12657	558824	31432	438484	22988.6	-0.247472	-0.115085	-0.0591101
+	129.043	13.3984	pyroglutamic acid/5-oxoproline	-1.0556	6.30205e+07	6.89842e+07	6.49825e+07	7.60757e+07	5.88985e+07	4.73529e+07	6.67448e+07	6.99724e+07	6.00247e+07	8.34141e+07	7.98262e+07	8.54549e+07	7.98756e+07	7.68303e+07	7.58354e+07	7.77329e+07	6.58091e+07	6.77369e+07	7.45567e+07	7.16975e+07	6.78824e+07	6.47106e+07	6.10803e+07	6.62994e+07	3.19804e+07	3.33957e+07	3.60546e+07	3.50294e+07	3.82084e+07	4.01935e+07	3.65315e+07	0	6.45039e+07	8.59328e+06	7.73743e+07	7.72608e+06	6.74716e+07	4.15599e+06	3.59134e+07	2.78616e+06	6.13158e+07	2.78671e+06	0.0731285	0.335595	0.138022
+	130.111	30.1954	N-acetylputrescine	-1.23028	234469	294243	297902	229415	200623	322392	203538	244945	283021	588700	290974	243601	197389	596092	589737	161657	450792	1.95539e+06	1.008e+06	586536	4.35109e+06	1.57494e+06	1.18573e+06	211662	253597	162984	286494	213363	174423	259809	224178	361107	253441	45802.8	368896	189062	1.41552e+06	1.32128e+06	241994	63881.3	569962	614163	-1.16922	-0.62765	1.31239
+	131.058	13.4585	glutamate-semialdehyde	-1.11584	1.26562e+07	1.48087e+07	1.35779e+07	1.63727e+07	1.20975e+07	9.82608e+06	1.40281e+07	1.56723e+07	8.24183e+06	1.12926e+07	1.18406e+07	1.1896e+07	1.10077e+07	1.1999e+07	9.97076e+06	1.12305e+07	8.61917e+06	8.09173e+06	9.33731e+06	8.70924e+06	8.82791e+06	7.65603e+06	7.47612e+06	8.19633e+06	1.58425e+06	1.73359e+06	1.74733e+06	1.96121e+06	1.92741e+06	2.06455e+06	1.9755e+06	2.13691e+06	1.363e+07	2.10478e+06	1.09349e+07	1.26938e+06	8.36423e+06	625487	1.89134e+06	186510	8.7051e+06	833958	0.646848	0.329003	-0.0576278
-	134.022	14.1357	malic acid	-1.54042	1.00851e+06	968169	1.29534e+06	1.03254e+06	968661	946718	778301	839618	592099	1.06858e+06	948084	1.05013e+06	1.04883e+06	1.02787e+06	814614	809639	1.05822e+06	1.22212e+06	1.21061e+06	1.25025e+06	1.69811e+06	1.05009e+06	1.08202e+06	828790	815931	916618	912200	990273	791129	909043	982388	728325	979732	153426	919981	168538	1.17503e+06	250868	880739	93249.7	988870	64958.2	-0.0133927	-0.104177	0.248842
-	135.036	20.0319	homocysteine	-1.18537	300046	301091	306116	258219	266073	194345	220439	199548	147070	212070	231081	284743	243887	234398	214570	236445	140029	93960.1	122517	124497	0	102156	109296	133223	71587	82282.7	60357	0	0	89370.9	0	63514.5	255734	46048.9	225533	38783.3	117954	16754.7	73422.4	12299.4	168161	16473.4	0.604804	0.423496	-0.51162
+	141.019	16.7641	phosphorylethanolamine	-1.01013	967910	1.15245e+06	1.21512e+06	1.0276e+06	888208	889612	873969	917809	762761	1.25532e+06	964519	1.34065e+06	1.27643e+06	1.0937e+06	1.02072e+06	939413	1.15394e+06	1.06148e+06	1.15155e+06	1.36909e+06	1.05868e+06	1.01475e+06	902778	1.17238e+06	1.23945e+06	1.25449e+06	1.31303e+06	1.46405e+06	1.20077e+06	1.52538e+06	1.37473e+06	1.92166e+06	991585	129871	1.08169e+06	198090	1.11058e+06	137152	1.41169e+06	234736	1.14889e+06	50234.9	-0.212428	-0.0869513	-0.0489241
+	143.095	12.0184	proline betaine	-1.06277	2.73481e+06	2.98812e+06	2.95217e+06	3.03267e+06	2.7614e+06	1.9676e+06	2.9737e+06	3.09313e+06	2.99701e+06	4.03572e+06	3.95561e+06	4.2203e+06	3.77242e+06	3.95029e+06	3.4977e+06	3.73683e+06	3.45033e+06	3.19702e+06	3.68014e+06	3.53784e+06	3.54425e+06	2.96007e+06	2.97644e+06	2.98472e+06	1.81957e+06	1.86414e+06	1.88781e+06	1.79155e+06	1.98741e+06	2.17499e+06	1.91026e+06	2.11945e+06	2.81295e+06	363722	3.77074e+06	380431	3.29135e+06	295921	1.9444e+06	139089	2.95486e+06	110046	-0.0710056	0.351757	0.155591
+	145.085	10.7393	guanidinobutanoic acid	-1.05941	205694	209767	201944	221421	201954	274970	182544	234166	150333	165219	132401	135426	132211	150720	155158	144142	167066	350563	224179	167955	822812	304053	294985	129581	0	114663	103356	93074.4	103535	134206	103240	294745	216557	28014.2	145701	11855.7	307649	222120	135260	71519.3	201292	95865.6	0.10546	-0.466276	0.611996
+	145.158	28.1426	spermidine	-1.12342	0	0	270340	117254	330543	193245	242819	0	286756	0	284922	248028	229367	381674	180115	362077	403942	320553	402160	629042	366216	537690	659659	545413	1.64723e+06	194411	368216	0	235137	352062	312736	269760	230840	130438	281848	71511.3	483084	126624	482793	517193	369642	205605	-0.679233	-0.391209	0.386149
+	146.037	11.0635	coumarin, phenylpropiolic acid	-1.00884	635790	681606	687157	724527	659873	454811	567540	717454	450346	576167	693189	599827	571334	666826	523599	564363	541813	489882	627812	534633	556645	460225	434637	457054	652534	578655	594467	579684	717017	709847	634403	714498	641095	90275.1	580706	76592.8	512838	64337.3	647638	60422.6	595569	13472.6	0.106269	-0.0364606	-0.215767
+	146.058	11.79	solerol, adipic acid, methylglutaric acid, dimethylsuccinic acid, aceto-hydroxybutanoic acid	-1.11989	3.03946e+06	3.70365e+06	3.67018e+06	3.98282e+06	3.31917e+06	2.41475e+06	3.64601e+06	3.82941e+06	4.20651e+06	5.73709e+06	5.77166e+06	5.90408e+06	5.48398e+06	5.83534e+06	4.76359e+06	5.31988e+06	6.21091e+06	5.66324e+06	6.45381e+06	5.91799e+06	5.91821e+06	5.2942e+06	5.3471e+06	5.38112e+06	5.92131e+06	5.97961e+06	6.27725e+06	6.16937e+06	6.489e+06	7.25431e+06	6.41733e+06	7.05934e+06	3.45068e+06	512206	5.37777e+06	601702	5.77332e+06	426554	6.44594e+06	482558	5.26193e+06	73162.8	-0.608711	0.0314154	0.13381
-	156.054	32.2604	5-Hydroxymethyl-4-methyluracil, 4-imidazolone-5-propionic acid, imidazolelactic acid	-1.31191	371580	451837	435994	476581	464895	457701	436754	463727	602503	702180	612913	685122	627568	741212	701629	720484	776154	870804	743791	815908	753112	825499	776122	735902	1.0318e+06	1.0769e+06	1.03012e+06	1.00164e+06	1.01842e+06	1.00044e+06	1.05922e+06	1.03139e+06	444884	32714	674201	52588	787161	46603.3	1.03124e+06	26342.6	734372	12123	-0.723083	-0.123331	0.100149
-	158.044	11.0064	allantoin	-1.13105	208602	223147	240957	251139	196176	177087	160752	216294	242943	378675	254464	254017	257326	338384	276424	214679	335694	447970	519774	402483	519385	344541	325368	301141	306537	269925	365900	318711	312155	382522	286723	345143	209269	30614.2	277114	54212.5	399545	87389.3	323452	38567.2	302345	25120.7	-0.530835	-0.125716	0.402161
-	169.014	14.4533	2-amino-3-phosphonopropionic acid	-1.95728	934610	855203	942427	854633	673895	488446	809648	669066	708579	1.59661e+06	1.08427e+06	1.38033e+06	1.43647e+06	883411	1.14051e+06	1.04148e+06	640994	1.15798e+06	1.47951e+06	1.00034e+06	1.12181e+06	1.20975e+06	1.27864e+06	1.32748e+06	746642	709437	721210	769538	791634	696552	788419	718207	778491	156270	1.15896e+06	296660	1.15206e+06	251426	742705	36875	958055	114958	-0.299428	0.274649	0.266041
-	172.049	18.3224	hydantoin-5-propionic acid, hydantoin-5-propionic acid	-1.27994	542493	480273	446594	462455	447009	255034	422127	359163	300417	449112	434413	496334	475915	398871	390052	380106	348216	362492	416602	401303	341203	311856	285147	348621	394672	415119	410264	384806	374377	469653	462883	396420	426894	86533.1	415653	62212	351930	42990.7	413524	35061.2	402000	22924.3	0.0866805	0.0481824	-0.191908
-	177.943	15.7742	diphosphate	-1.09148	144665	261272	188349	195335	346295	464257	95712.2	134463	652086	462953	971655	773543	777861	1.55522e+06	521430	772747	1.59133e+06	749352	577914	1.46297e+06	827429	474083	410874	381012	685017	937580	663264	857047	502451	801889	577343	460557	228793	123489	810937	340981	809370	470692	685643	170217	633686	159767	-1.46972	0.355821	0.353032
-	182.058	5.0513	3-(3-hydroxyphenyl)-3-hydroxypropanoic acid, 3, 4-Dihydroxyhydrocinnamic acid, isohomovanillic acid, hydroxyphenyllactic acid, 3-Methoxy-4-hydroxyphenylglycolaldehyde, homovanillic acid	-1.48039	893311	941890	840968	1.02049e+06	1.09548e+06	1.14539e+06	1.12791e+06	948051	586182	790616	672418	910516	687487	865502	633743	597931	1.65627e+06	740461	829910	990135	1.33446e+06	846515	807074	659988	970216	834550	907324	903585	928808	1.03142e+06	651483	830532	1.00169e+06	113240	718049	123052	983101	340806	882240	114295	896269	112058	0.160427	-0.31985	0.133408
-	188.116	13.037	acetyl-lysine, glycyl-leucine	-1.04594	162273	157785	170516	144983	139613	82990.4	115012	121365	145707	212548	228852	240095	288523	222058	167794	182624	355162	285216	399302	307154	285130	282161	227022	270469	946753	1.00966e+06	1.02707e+06	979913	889507	1.06452e+06	834074	1.04566e+06	136817	29054.9	211025	45094.8	301452	53310.2	974644	80097.1	405985	21332.9	-1.56918	-0.944009	-0.429497
+	188.153	26.8992	trimethyl-lysine	-1.21762	313721	336113	378419	365936	301327	261071	301141	335251	383896	561118	519447	565946	454283	520691	428856	461124	736401	603861	715590	659399	635765	514732	481071	508836	910627	866918	898874	929809	1.07649e+06	1.44353e+06	912545	1.08937e+06	324122	37976.7	486920	65098.6	606957	97194	1.01602e+06	191611	608505	66955.3	-0.908731	-0.321584	-0.00367534
-	199.025	17.9116	O-phosphohomoserine	-1.24019	51769.8	67079.9	56119.6	91058.8	67314	83476.4	60851.1	48176.7	77289.1	105004	104101	158774	124744	151667	94190.2	107239	94139.6	66991.6	117028	111136	90259.9	105842	73949.9	100654	62193.8	0	0	0	112702	66155.1	0	64694.7	65730.8	15023.7	115376	28001.5	95000.1	17508.8	76436.5	24232.5	88135.8	5978.5	-0.423159	0.388542	0.1082
+	204.09	8.62147	tryptophan	-1.62567	1.98728e+06	2.35395e+06	2.05752e+06	2.48097e+06	2.24592e+06	1.91895e+06	2.00472e+06	2.13801e+06	2.16024e+06	3.31605e+06	3.00657e+06	3.04813e+06	3.1786e+06	3.47498e+06	2.98368e+06	2.68944e+06	3.05645e+06	3.47933e+06	3.32543e+06	2.98662e+06	4.63613e+06	3.1027e+06	2.88813e+06	2.53386e+06	3.86075e+06	3.88864e+06	4.20544e+06	3.94199e+06	4.11369e+06	4.65135e+06	4.09337e+06	4.84055e+06	2.14841e+06	196390	2.98221e+06	406928	3.25108e+06	627006	4.19947e+06	360847	3.1453e+06	177529	-0.549923	-0.0768122	0.0477243
-	205.074	4.06917	indolelactate	-1.10249	230243	255712	309950	304366	221487	136507	244943	215105	351836	640852	603996	511804	500468	486342	385342	460952	886806	939693	956291	1.28599e+06	795712	814485	810990	907802	806754	1.39744e+06	1.06268e+06	1.12001e+06	942328	1.17213e+06	1.19464e+06	962588	239789	54870.6	492699	97963.4	924721	158200	1.08232e+06	181917	684883	57672.8	-1.51409	-0.47515	0.433162
+	218.09	12.8971	glutamylalanine	-1.00385	112832	141847	137074	162636	172705	129189	131965	142698	190432	289493	281367	312446	310966	371055	261886	275338	257129	308970	273797	275680	554229	302146	225110	232892	224802	193089	262849	218754	227740	277802	256199	257051	141368	18920.3	286623	51291.9	303744	105447	239786	28125.1	242880	38802.4	-0.780786	0.238909	0.322612
+	226.095	5.27857	porphobilinogen	1.11271	2.026e+06	2.24186e+06	2.17493e+06	2.6041e+06	2.08267e+06	3.17417e+06	2.00832e+06	2.2721e+06	1.78205e+06	1.96176e+06	2.1543e+06	2.24367e+06	2.06487e+06	2.22352e+06	1.92085e+06	1.96385e+06	2.12516e+06	1.97783e+06	2.32129e+06	2.17277e+06	2.51458e+06	2.00187e+06	2.06558e+06	1.81731e+06	2.02278e+06	1.93031e+06	2.15785e+06	2.18685e+06	2.17298e+06	2.51815e+06	2.34049e+06	3.16776e+06	2.32302e+06	392718	2.03936e+06	161023	2.12455e+06	216335	2.31215e+06	389820	2.19977e+06	119131	0.0786498	-0.109236	-0.050195
+	228.111	12.3903	prolylhydroxyproline, prolylhydroxyproline	-1.14718	4.4762e+06	3.51257e+06	4.29201e+06	4.24298e+06	2.82613e+06	2.60151e+06	3.45487e+06	3.71261e+06	760262	977666	987962	931233	913773	931871	969223	992745	417371	477264	575085	445740	611952	412611	522862	452916	372007	356894	429392	417211	459447	456505	424569	505261	3.63986e+06	684998	933092	75696.6	489475	73630.3	427661	47945.2	1.37252e+06	309877	1.40705	-0.556738	-1.48752
-	234.162	3.09812	8β-Hydroxy-3-longipinen-5-one	-1.00427	99091.1	109501	110218	114226	107064	0	108705	97610	130285	152652	121405	141171	143849	136421	122025	141629	168981	150901	143973	154811	147555	150499	154048	139484	179545	201757	165863	201358	174493	227784	200983	207000	106631	6076	136179	10942.7	151282	8788.16	194848	20173.6	147235	6118.73	-0.465498	-0.112611	0.0391173
+	239.102	19.858	dihydrobiopterin	-1.1471	1.22527e+06	2.00141e+06	1.66145e+06	995567	959893	3.35946e+06	835672	1.80407e+06	3.33915e+06	7.74111e+06	2.82206e+06	1.82265e+06	1.36743e+06	8.07626e+06	7.73154e+06	774211	6.09198e+06	1.98301e+07	1.37684e+07	8.20075e+06	3.84043e+07	1.52799e+07	1.34907e+07	1.84922e+06	2.92247e+06	1.77833e+06	3.33851e+06	2.03385e+06	1.18008e+06	3.13038e+06	1.94333e+06	3.61726e+06	1.60535e+06	828228	4.2093e+06	3.11877e+06	1.46144e+07	1.11631e+07	2.49303e+06	871534	5.73053e+06	4.89672e+06	-1.83578	-0.445087	1.35065
-	261.133	20.263	aspartyl-lysine, glutamyl-ornithine	-1.04308	1.98194e+06	1.81548e+06	2.04538e+06	1.77514e+06	1.88166e+06	1.20816e+06	1.54571e+06	1.58035e+06	1.14962e+06	1.72235e+06	1.72654e+06	1.99322e+06	1.87933e+06	1.69603e+06	1.32537e+06	1.68579e+06	1.467e+06	1.05033e+06	1.37149e+06	1.50345e+06	967609	1.01565e+06	1.05722e+06	1.24838e+06	1.15953e+06	1.22413e+06	1.24432e+06	1.19466e+06	1.24393e+06	1.40822e+06	1.18209e+06	1.23889e+06	1.72923e+06	273587	1.64728e+06	277899	1.21014e+06	215496	1.23697e+06	75965	1.45591e+06	94246.2	0.248211	0.178171	-0.266743
+	280.241	3.02924	linoleic acid	-1.0396	541470	435189	455795	469870	447076	62318.6	467516	421293	599390	628917	509090	652309	637071	685876	642406	724030	781114	931090	778014	868462	927050	794543	823293	757616	1.46885e+06	1.25388e+06	1.22716e+06	1.39858e+06	1.44989e+06	1.48188e+06	1.6273e+06	1.44696e+06	412566	146014	634886	63281.3	832647	68342.8	1.41931e+06	128757	824853	41970	-0.999512	-0.37764	0.0135683
+	284.235	2.98026	2-methoxy-hexadecenoic acid, oxo-heptadecanoic acid	-1.02589	311971	266234	255986	269689	252678	0	198669	262535	302180	469353	323996	315943	349385	401218	316901	336755	546158	389464	439725	482244	497921	512583	411509	449713	552915	711812	861113	656991	928576	704289	709462	389078	259680	33343.4	351966	56355.6	466165	52996.8	689280	168051	441773	61092	-0.766568	-0.327867	0.0775354
+	285.303	4.51915	1-deoxy-sphinganine	-1.08541	1.21575e+06	789133	1.05541e+06	790280	889434	28681.3	536844	820987	1.32259e+06	1.8945e+06	1.87008e+06	1.78175e+06	2.07105e+06	1.91411e+06	1.72491e+06	1.66281e+06	2.40208e+06	2.64225e+06	2.71865e+06	3.0904e+06	2.33773e+06	2.33189e+06	2.40845e+06	2.52915e+06	3.75798e+06	3.83529e+06	4.39635e+06	4.16481e+06	4.52109e+06	4.25452e+06	4.47309e+06	4.37532e+06	765815	358881	1.78022e+06	223577	2.55758e+06	257324	4.22231e+06	286755	2.33148e+06	57604.6	-1.60618	-0.389187	0.13353
-	290.041	17.591	sedoheptulose-7-phosphate	-1.07733	454882	571610	484822	623784	577162	500592	457019	486568	403424	815384	642770	768300	805059	703615	574592	616687	943500	716124	917210	975493	833892	685985	710896	698785	987756	934807	1.05263e+06	970616	1.03372e+06	1.28176e+06	936153	1.04494e+06	519555	62837.2	666229	138257	810236	121689	1.0303e+06	111682	756579	32427.4	-0.542215	-0.183473	0.0988506
+	290.123	20.8594	argininosuccinic acid	-1.10852	178114	208186	183598	184849	145685	107603	170518	176235	194023	287022	259497	280968	272924	299404	246399	244893	370098	291181	331579	345550	292184	267473	261821	272599	395438	372401	481352	424106	412610	473923	455602	544665	169349	30354.4	260641	33064.2	304061	40105.6	445012	55312.3	294766	11184.6	-0.799573	-0.177503	0.0447908
+	295.251	3.11029	sphinga-4E,8E,10E-trienine	-1.00134	234082	135072	276186	263185	175483	79700.4	323130	281627	314762	389045	321699	228063	752158	174686	454943	301318	364631	319649	429449	449775	628081	280763	360371	363611	346773	753403	932236	692077	602935	762020	275788	798856	221058	83258.1	367084	178065	399541	107027	645511	227050	408299	65879.2	-0.885198	-0.153514	-0.0312807
+	297.089	28.7478	methylthioadenosine	1.41447	3.56588e+06	4.02452e+06	4.29153e+06	3.61886e+06	3.49726e+06	3.30096e+06	3.37517e+06	3.75881e+06	2.29874e+06	3.7848e+06	3.75351e+06	4.52041e+06	3.6272e+06	4.09027e+06	3.17125e+06	3.64555e+06	3.92718e+06	2.93436e+06	3.4028e+06	3.55587e+06	2.97521e+06	2.60805e+06	2.39171e+06	2.64236e+06	2.09717e+06	2.16336e+06	2.03859e+06	2.25867e+06	2.12055e+06	2.64688e+06	1.87582e+06	2.16512e+06	3.67912e+06	335008	3.61147e+06	657279	3.05469e+06	529614	2.17077e+06	222614	3.12901e+06	194474	0.233655	0.206877	-0.0346808
-	301.057	15.5769	N-acetyl-D-glucosamine-1/6-phosphate	-1.07742	196725	252179	227179	215005	202914	150180	197888	231419	253597	430757	371987	424738	412791	334041	391200	342610	373863	407555	468069	477992	457718	370549	381002	435766	430848	373880	432424	376577	453305	491466	446479	429190	209186	30482.8	370215	59238.8	421564	44037.5	429271	38912.4	357559	12083.8	-0.773394	0.0501819	0.23757
+	332.236	3.01479	(5Z, 7E)-(1S, 3R, 20S)-9, 10-seco-5, 7, 10(19)-pregnatriene-1, 3, 20-triol, LMPR0104270001, 3a, 7a-Dihydroxy-5b-cholestanate, Hydroxypregnenolone, 21-hydroxy-5alpha-pregnane-3, 20-dione	-1.24324	0	434948	258736	243585	194808	143373	311472	218417	313360	357017	401993	343352	334326	480394	262564	287995	522744	380986	362949	396389	437121	366037	375249	301774	446147	680738	488477	529796	412970	527796	489282	639241	257905	94054.5	347625	68485.6	392906	64590.3	526806	91564.3	381311	15284.8	-0.564125	-0.133434	0.0432175
+	335.133	15.9642	aspartylglycosamine	-1.27438	1.08285e+06	1.12252e+06	1.15894e+06	1.19973e+06	880392	590324	1.01098e+06	1.14242e+06	800221	1.85985e+06	813308	1.47118e+06	1.60404e+06	226376	1.4071e+06	950915	197637	1.47385e+06	2.66203e+06	471088	1.18543e+06	2.45994e+06	2.45315e+06	2.77249e+06	3.0833e+06	3.03679e+06	3.53059e+06	2.73673e+06	4.4359e+06	2.76032e+06	4.08361e+06	2.74741e+06	1.02352e+06	201829	1.14162e+06	535479	1.70945e+06	1.02142e+06	3.30183e+06	653297	1.79411e+06	338181	-0.80973	-0.652178	-0.0697303
+	340.261	3.01274	tetrahydroxy-prostadiene, hydroperoxy-eicosadienoic acid, trihydroxy-prostenone, dihydroxy-prostaenoic acid	1.13541	216065	419006	233479	306415	360343	0	288988	275422	425431	504591	270531	420324	389213	353699	391620	472180	505173	442566	437373	528392	513563	479246	460477	540563	579392	920382	649450	765089	722965	681599	604372	1.03158e+06	299960	70758.4	403449	71919.2	488419	39284.2	744353	157717	484045	50831.8	-0.690373	-0.262756	0.0129776
+	342.117	15.169	trehalose, sucrose, maltose	-1.06543	46767.7	0	40707.9	0	0	0	37902.6	0	43653.8	0	0	0	0	62194.7	0	0	121174	109059	129603	120318	148597	93037.2	105789	0	0	188701	0	185473	0	0	0	0	41792.7	4531.02	52924.2	13110.4	118225	17972.7	187087	2282.45	100007	7339.45	-1.25878	-0.918105	0.241434
+	353.33	3.04913	N-(11Z-eicosaenoyl)-ethanolamine	-1.05701	539219	454236	396328	395341	344938	0	466227	387631	675518	734528	653109	684008	684469	638425	670423	576850	188119	123496	241645	107736	209309	161316	194675	138431	553741	520899	495111	524326	588178	504499	521346	656235	426274	64675.1	664666	45248.3	170591	45863.2	545542	53463.7	451768	9049.04	-0.0838011	0.557047	-1.40504
+	442.309	3.08172	(5Z, 7E)-(1S, 3R, 20R, 22S)-24a-homo-9, 10-seco-5, 7, 10(19)-cholestatrien-23-yne-1, 3, 22, 25-tetrol	-1.06008	181138	542216	395500	353148	309825	289531	364658	386026	344802	577096	587828	524892	507370	635349	508099	530692	825647	670969	589494	625741	700173	564348	681588	664960	647500	901825	807144	920481	881102	994559	848780	1.6498e+06	352755	103001	527016	86111.1	665365	79935.4	956399	297964	625384	104596	-0.826074	-0.246895	0.0894041
-	446.061	20.069	CDP-ethanolamine	-1.43545	242398	316716	251162	276029	301807	250335	210815	207797	168002	241682	247019	273938	322631	248248	205665	210860	214897	139513	210695	192514	181581	218021	145422	194647	134536	122727	102680	132672	122936	152870	112066	115474	257132	39245.4	239756	46768.5	187161	30246.2	124495	15538.5	202136	13429.5	0.347185	0.246237	-0.111046
+	460.32	3.05294	3beta, 6alpha-dihydroxy-11-acetoxy-24-nor-9, 11-seco-cholest-7, 22E-diene-9-one, ergostatetraene-pentol	-1.42401	78056.5	331300	326459	152398	168312	102062	224557	205410	0	320077	286948	267298	260837	437950	132901	304010	358304	276330	371000	273294	302540	229769	285853	285427	351114	355756	446663	419950	385394	508411	432015	651462	198569	93792.7	287146	90358.7	297815	46332.6	443846	98392.6	306844	24149.7	-0.627863	-0.0957208	-0.0430895
+	521.349	5.47189	GPC(18:1/-1)	-1.65887	928623	1.26652e+06	1.16001e+06	1.26688e+06	1.09807e+06	97317.7	1.20025e+06	1.2081e+06	1.12071e+06	2.16084e+06	1.87822e+06	2.36643e+06	2.20008e+06	2.10038e+06	1.73908e+06	2.08476e+06	5.01019e+06	3.8213e+06	6.65885e+06	5.79099e+06	3.03293e+06	3.79892e+06	3.49794e+06	4.34836e+06	1.23328e+07	1.0503e+07	1.20503e+07	1.05253e+07	1.38225e+07	1.72026e+07	1.02578e+07	1.10229e+07	1.02822e+06	391780	1.95631e+06	388814	4.49494e+06	1.23745e+06	1.22146e+07	2.34641e+06	4.92353e+06	927268	-2.25954	-1.33155	-0.131392
+	539.529	3.02857	SP(34:0)	-1.50992	5.11585e+06	5.45248e+06	5.38568e+06	4.93644e+06	4.90789e+06	15045.1	5.36238e+06	5.6164e+06	7.60062e+06	1.21149e+07	1.11526e+07	1.19818e+07	1.17381e+07	1.16006e+07	1.00935e+07	1.03009e+07	2.30117e+07	2.31408e+07	2.4251e+07	2.56391e+07	2.08623e+07	2.13906e+07	2.16505e+07	2.2174e+07	4.16815e+07	4.16549e+07	4.57008e+07	4.37392e+07	4.14125e+07	4.7142e+07	4.09766e+07	3.1344e+07	4.59902e+06	1.86908e+06	1.08229e+07	1.50005e+06	2.2765e+07	1.59333e+06	4.17064e+07	4.74544e+06	1.99733e+07	1.55356e+06	-2.11868	-0.883991	0.188742
+	567.56	3.03981	SP(36:0)	-1.92135	2.14997e+06	2.05828e+06	2.02557e+06	1.94144e+06	1.87281e+06	0	1.86721e+06	2.04782e+06	4.445e+06	7.03159e+06	6.61619e+06	6.46048e+06	6.62017e+06	6.34344e+06	5.63747e+06	5.63481e+06	1.29866e+07	1.36041e+07	1.47244e+07	1.49126e+07	1.2919e+07	1.31047e+07	1.32164e+07	1.37283e+07	22525000	2.40374e+07	2.52987e+07	2.50805e+07	2.34226e+07	2.63921e+07	2.43599e+07	8.15777e+06	1.99473e+06	104781	6.09864e+06	824920	1.36495e+07	776129	2.24093e+07	5.87912e+06	1.1038e+07	2.67551e+06	-2.46822	-0.855923	0.306366
+	569.349	5.31972	GPC(22:5/1)	-1.22714	1.74438e+06	1.96736e+06	1.83818e+06	1.9787e+06	1.8922e+06	133484	1.61077e+06	1.61356e+06	1.28332e+06	2.91843e+06	2.72798e+06	3.65287e+06	3.34794e+06	2.80273e+06	2.40167e+06	2.95397e+06	3.37856e+06	2.46251e+06	5.22127e+06	4.03658e+06	1.79868e+06	2.85599e+06	2.42081e+06	3.43323e+06	5.76675e+06	4.25611e+06	4.95188e+06	4.26868e+06	7.64134e+06	8.82323e+06	4.76063e+06	5.75758e+06	1.59733e+06	608539	2.76111e+06	708867	3.20095e+06	1.07602e+06	5.77827e+06	1.65001e+06	3.33442e+06	471105	-1.06177	-0.272185	-0.0589335
+	595.591	3.0715	SP(38:0)	-1.0809	166474	147653	78233.8	118565	149210	0	126502	200936	330368	617623	425178	466436	435993	450612	512132	556600	1.30747e+06	1.59168e+06	1.62537e+06	1.59547e+06	1.43571e+06	1.36407e+06	1.37494e+06	1.42332e+06	3.04387e+06	2.93274e+06	3.48511e+06	3.14711e+06	3.24021e+06	3.34988e+06	3.15135e+06	595058	141082	38742.9	474368	87803.2	1.46475e+06	122182	2.86817e+06	934356	1.23709e+06	427098	-3.13235	-1.38288	0.243704
-	607.082	30.6499	UDP-N-acetylglucosamine	-1.02034	116816	198755	190790	220614	196710	170990	173303	256803	222124	324927	301647	382273	348578	378065	291137	304117	395644	315319	307912	322943	303422	337916	300035	314739	221419	219073	205322	229564	190869	211951	210369	254708	190598	40559.3	319109	52216.6	324741	31032.3	217909	18844	263089	14169.4	-0.465022	0.278496	0.303738
-	612.153	17.979	glutathione disulfide	-1.63225	0	41133.8	39800.5	37912.7	39237.6	71074.9	39063.3	0	43392	0	0	53379.2	0	54073.3	0	0	91480.7	73102.9	0	0	76191.7	0	68932.7	0	138444	172552	173387	144987	114083	336012	133430	181064	44703.8	12961.7	50281.5	5976.55	77427	9829.91	174245	69325.1	86664.3	30004.2	-0.955041	-0.785411	-0.162601
+	614.492	2.95818	DAG(36:5)	-1.8519	295391	253444	290846	332787	225677	0	252951	0	360099	715242	622914	741362	693460	656087	624316	604445	905620	987017	1.10535e+06	1.17964e+06	934944	846731	820874	969792	1.652e+06	1.52378e+06	1.42171e+06	1.41177e+06	1.52287e+06	1.60769e+06	1.81388e+06	995198	275183	38443.8	627241	118259	968745	122679	1.49361e+06	239858	841195	82951.2	-1.61205	-0.423422	0.203676
+	618.523	2.97401	DAG(36:3)	-1.15172	205155	255127	190735	233246	163500	0	226801	135639	238214	426692	409927	472175	447641	465025	377619	380764	602342	679110	799096	649609	752910	604534	614751	728453	1.15508e+06	1.34405e+06	1.17766e+06	1.18131e+06	1.36267e+06	1.39391e+06	1.72102e+06	559516	201458	41702.9	402257	75140.9	678851	74397.2	1.2369e+06	329170	629867	133624	-1.64457	-0.646929	0.108047
+	663.483	5.0448	GPC(27:0/2), DMGPE(28:0/2), GPE(30:0/2)	1.78042	277364	386529	368142	379697	360743	0	437049	421812	226279	337128	381268	412359	243206	215498	280284	417459	285212	506460	394617	467409	365009	356354	485705	447939	707074	701882	709676	674317	606032	623103	687231	941136	375905	51597.5	314185	83652.4	413588	75949.8	706306	102498	452496	21076.8	-0.267538	-0.526291	-0.129711
+	689.5	3.4907	GPC(29:1/2)	-1.06334	5.9425e+06	6.49962e+06	6.14403e+06	5.53182e+06	5.16558e+06	381855	5.45356e+06	5.91318e+06	3.66475e+06	5.12633e+06	4.67932e+06	5.48454e+06	5.01289e+06	4.7943e+06	4.51173e+06	4.59454e+06	3.50975e+06	2.79311e+06	3.04196e+06	3.36375e+06	3.0551e+06	2.83569e+06	2.76358e+06	3.14985e+06	2.63607e+06	2.57136e+06	2.73414e+06	2.59212e+06	2.56528e+06	2.84576e+06	2.53706e+06	2.19959e+06	5.12902e+06	1.9636e+06	4.73355e+06	536361	3.0641e+06	270513	2.58517e+06	186819	3.87796e+06	829674	0.403385	0.287625	-0.339835
+	719.545	4.88932	GPE(34:0/2), GPC(31:0/2), DMGPE(32:0/2)	1.44525	442890	727899	753102	628853	741184	0	529666	705872	478078	672856	721440	752349	684601	807079	643310	730570	1.02198e+06	906175	999217	1.17607e+06	1.16428e+06	837233	713704	886604	1.92056e+06	1.5735e+06	2.18926e+06	2.36789e+06	1.68485e+06	1.90423e+06	2.17204e+06	2.03602e+06	647067	119650	686285	98221.8	963158	159345	1.98104e+06	266157	1.06939e+06	74636.1	-0.7248	-0.639905	-0.150941
+	729.532	5.07817	GPC(32:2/2), GPE(35:2/2)	-1.7522	3.42988e+07	4.11531e+07	4.30633e+07	4.09439e+07	3.45321e+07	623489	3.65484e+07	3.45103e+07	3.27824e+07	5.74338e+07	5.45421e+07	6.21176e+07	6.10086e+07	5.20235e+07	5.25444e+07	5.15667e+07	5.13083e+07	5.00198e+07	5.27248e+07	5.38506e+07	5.22763e+07	4.58526e+07	4.47524e+07	4.79516e+07	5.45698e+07	5.28795e+07	5.86855e+07	5.90079e+07	5.62807e+07	6.03829e+07	6.13885e+07	6.14988e+07	3.32092e+07	1.36153e+07	5.30024e+07	9.11257e+06	4.98421e+07	3.33551e+06	5.80867e+07	3.20197e+06	4.85351e+07	5.02258e+06	-0.547446	0.12703	0.0383359
+	733.563	5.08091	MMGPE(34:0/2), GPC(32:0/2), GPE(35:0/2)	-1.02411	5.09361e+06	5.75023e+06	5.84789e+06	5.47952e+06	4.99478e+06	390588	5.07911e+06	5.14837e+06	3.57163e+06	5.94458e+06	6.54258e+06	6.39565e+06	6.91634e+06	5.43328e+06	5.17449e+06	6.0109e+06	7.79803e+06	6.70063e+06	6.87948e+06	7.37437e+06	7.9232e+06	6.45906e+06	5.86673e+06	6.92051e+06	1.029e+07	1.15796e+07	1.17184e+07	1.17406e+07	1.12025e+07	1.24679e+07	1.15234e+07	1.11051e+07	4.72301e+06	1.78012e+06	5.74868e+06	1.048e+06	6.99025e+06	688261	1.14534e+07	625709	7.22884e+06	530129	-0.614058	-0.330534	-0.0484206
+	745.563	3.45717	DMGPE(34:1/2), GPE(36:1/2), GPC(33:1/2)	-1.31338	4.50967e+06	5.13273e+06	4.76941e+06	4.44332e+06	4.09935e+06	965276	4.68638e+06	4.39847e+06	4.20136e+06	6.31864e+06	6.20706e+06	6.80256e+06	6.26026e+06	5.75803e+06	5.89559e+06	6.00551e+06	6.97588e+06	6.24028e+06	6.68257e+06	6.75778e+06	6.70907e+06	6.25409e+06	6.22894e+06	7.36861e+06	7.16729e+06	7.31689e+06	7.33997e+06	7.10177e+06	6.77226e+06	7.62274e+06	6.99868e+06	2.54361e+06	4.12558e+06	1.31228e+06	5.93113e+06	767450	6.65215e+06	403668	6.6079e+06	1.66148e+06	5.82919e+06	559617	-0.4987	0.0250111	0.190526
+	750.615	2.98572	DAG(46:7)	1.27436	1.15555e+06	1.30028e+06	1.33893e+06	1.2644e+06	1.0922e+06	0	1.12613e+06	985165	1.84028e+06	3.91972e+06	3.67166e+06	3.89029e+06	3.96081e+06	3.62147e+06	3.60483e+06	3.382e+06	4.53503e+06	5.93142e+06	6.36244e+06	6.21497e+06	5.48089e+06	5.30695e+06	5.45802e+06	5.8125e+06	6.81757e+06	7.83938e+06	8.62759e+06	8.56822e+06	7.4736e+06	8.89589e+06	8.21082e+06	2.70173e+06	1.18038e+06	126504	3.48638e+06	693145	5.63778e+06	580327	7.39185e+06	2.01345e+06	4.4241e+06	811241	-1.90613	-0.343653	0.349744
+	751.516	4.42807	GPC(34:5/2)	-1.59809	6.60106e+06	8.2993e+06	7.84972e+06	6.97518e+06	8.19476e+06	47833.1	7.58319e+06	6.90653e+06	2.39317e+06	3.75115e+06	3.68114e+06	3.92919e+06	3.83317e+06	3.65868e+06	3.81833e+06	3.32939e+06	2.86937e+06	2.51632e+06	2.67553e+06	3.31581e+06	2.91022e+06	2.81586e+06	2.24765e+06	2.54384e+06	2.55635e+06	2.23467e+06	2.89589e+06	2.73452e+06	2.26392e+06	2.6287e+06	2.54282e+06	2.46515e+06	6.5572e+06	2.70212e+06	3.54928e+06	500337	2.73683e+06	320273	2.54025e+06	222867	3.84589e+06	1.18275e+06	0.769762	-0.115791	-0.490814
+	753.532	5.08079	GPC(34:4/2), GPE(37:4/2)	-1.67076	1.83143e+07	2.35995e+07	2.29098e+07	2.0683e+07	1.95988e+07	246941	2.09314e+07	1.90094e+07	7.90088e+06	1.19005e+07	1.27203e+07	1.44995e+07	1.3717e+07	1.13324e+07	1.19232e+07	1.15063e+07	8.64054e+06	7.36863e+06	8.19428e+06	8.48958e+06	8.32381e+06	7.05471e+06	7.4005e+06	7.78436e+06	5.45572e+06	5.29865e+06	6.00763e+06	6.84783e+06	5.31267e+06	6.86223e+06	5.98776e+06	5.75599e+06	1.81616e+07	7.46313e+06	1.19375e+07	1.9709e+06	7.90705e+06	588166	5.94106e+06	627325	1.09868e+07	3.26441e+06	0.725122	0.119728	-0.474562
+	761.593	5.08193	GPE(37:0/2), MMGPE(36:0/2), GPC(34:0)?	1.00829	1.33934e+06	1.49142e+06	1.52015e+06	1.47414e+06	1.30422e+06	230839	1.46093e+06	1.29199e+06	1.08215e+06	1.67194e+06	1.76678e+06	1.50792e+06	1.72373e+06	1.57302e+06	1.35253e+06	1.77522e+06	2.07597e+06	2.22253e+06	2.2718e+06	2.38036e+06	2.43353e+06	1.98537e+06	2.06271e+06	2.18489e+06	3.32354e+06	3.65066e+06	4.70575e+06	4.34214e+06	4.32426e+06	4.50122e+06	5.10232e+06	3.42684e+06	1.26413e+06	426912	1.55666e+06	239818	2.20214e+06	157307	4.17209e+06	638954	2.29876e+06	214234	-0.862709	-0.562398	-0.0619451
+	765.532	4.74457	GPE(38:5/2), GPC(35:5/2)	-1.18641	2.26595e+06	2.47935e+06	2.89515e+06	2.73435e+06	2.38479e+06	74196.5	2.06825e+06	2.23586e+06	1.82046e+06	3.53601e+06	3.51019e+06	3.11687e+06	3.60897e+06	3.13992e+06	3.02461e+06	3.2319e+06	2.97829e+06	2.81076e+06	2.86519e+06	3.43217e+06	3.35124e+06	2.75252e+06	2.72921e+06	2.99581e+06	2.5808e+06	2.56018e+06	2.87931e+06	2.95805e+06	2.52265e+06	2.90529e+06	3.14864e+06	2.55772e+06	2.14224e+06	878008	3.12362e+06	570103	2.9894e+06	266802	2.76408e+06	237479	2.75483e+06	300298	-0.362848	0.181252	0.11789
+	767.547	5.03511	GPE(38:4/2), DMGPE(36:4/2), GPC(35:4/2)	-1.28787	2.91006e+06	3.55852e+06	3.49694e+06	3.26985e+06	2.79735e+06	90927.4	3.0192e+06	2.59983e+06	2.67217e+06	3.97059e+06	4.54395e+06	4.61394e+06	4.64211e+06	3.75561e+06	4.1098e+06	3.82898e+06	3.64474e+06	3.89718e+06	4.33921e+06	4.03504e+06	4.81784e+06	3.77539e+06	3.36895e+06	3.82225e+06	4.22943e+06	3.69546e+06	4.16418e+06	4.66225e+06	3.69691e+06	4.31072e+06	4.0193e+06	4.56142e+06	2.71784e+06	1.11273e+06	4.01714e+06	648930	3.96258e+06	445774	4.16746e+06	356680	3.71625e+06	337412	-0.45139	0.112321	0.0925899
+	769.597	5.07744	GPC(36:3/1)	1.58614	1.05525e+06	1.15212e+06	1.08367e+06	841604	945499	69968.2	526772	970871	704409	1.17303e+06	1.57333e+06	1.3165e+06	1.90945e+06	1.42932e+06	1.25099e+06	1.5617e+06	2.14576e+06	2.3669e+06	2.2699e+06	1.99265e+06	2.4316e+06	1.78595e+06	1.7251e+06	1.69277e+06	2.63991e+06	3.42703e+06	3.18275e+06	3.3752e+06	2.87854e+06	3.4903e+06	3.15141e+06	3.09496e+06	830721	362878	1.36484e+06	352793	2.05133e+06	295135	3.15501e+06	288109	1.85048e+06	38556.3	-1.15546	-0.439164	0.148663
+	771.579	5.08061	DMGPE(36:2/2), GPE(38:2/2), GPC(35:2/2)	-1.18787	3.03779e+06	3.61416e+06	4.21609e+06	3.73477e+06	3.09271e+06	192649	3.23781e+06	3.16008e+06	4.03548e+06	7.28518e+06	7.29031e+06	8.45114e+06	8.48599e+06	6.89589e+06	6.85035e+06	6.67711e+06	1.04637e+07	9.89423e+06	1.1169e+07	1.08873e+07	1.09539e+07	8.73577e+06	8.81226e+06	1.08469e+07	1.25037e+07	1.19659e+07	1.42264e+07	1.48828e+07	1.35586e+07	1.52849e+07	1.41802e+07	1.38613e+07	3.03576e+06	1.2165e+06	6.99643e+06	1.38385e+06	1.02204e+07	973047	1.3808e+07	1.12184e+06	8.51514e+06	172189	-1.48797	-0.28341	0.263348
+	787.608	5.08497	GPC(36:1/2)	1.85576	8.09757e+06	9.16946e+06	9.05113e+06	8.1576e+06	7.44004e+06	948845	8.90387e+06	7.58604e+06	7.71219e+06	1.58889e+07	1.57223e+07	1.73246e+07	1.64682e+07	1.36515e+07	1.3457e+07	1.34297e+07	2.56208e+07	2.67896e+07	2.84169e+07	2.86037e+07	2.72315e+07	2.13336e+07	2.13184e+07	2.59076e+07	3.60654e+07	3.73733e+07	4.3813e+07	4.46464e+07	4.08952e+07	4.55486e+07	4.26401e+07	3.57326e+07	7.41932e+06	2.6947e+06	1.42068e+07	3.01462e+06	2.56528e+07	2.86955e+06	4.08393e+07	3.95766e+06	2.20296e+07	564383	-1.57008	-0.632857	0.219674
+	793.563	4.94245	GPC(37:5)?, PE(40:5)?	-1.07141	1.35778e+06	1.71983e+06	1.6857e+06	1.63011e+06	1.25594e+06	61248.2	1.68277e+06	1.41957e+06	1.14565e+06	1.97273e+06	2.05694e+06	1.67159e+06	1.60196e+06	1.81162e+06	1.62401e+06	1.42602e+06	1.95756e+06	1.53164e+06	1.42437e+06	1.61078e+06	1.69739e+06	1.41197e+06	1.49691e+06	1.8376e+06	1.38395e+06	1.4198e+06	1.97962e+06	1.67514e+06	1.59819e+06	1.78867e+06	1.65875e+06	1.46277e+06	1.35162e+06	549451	1.66382e+06	293341	1.62103e+06	197076	1.62086e+06	201178	1.56433e+06	165538	-0.210857	0.0889501	0.0513619
+	800.688	3.08239	TAG(54:3)	1.49351	200286	222148	181741	193446	161596	0	193875	168763	203947	361996	299687	252999	424647	232418	353133	370952	202225	394914	369069	302358	349487	457559	384673	418492	322579	303425	442443	502803	369261	470445	534112	0	188836	20341.8	312472	77456	359847	78535.8	420724	89979.3	320470	31340.8	-0.763052	-0.0364603	0.167194
+	803.545	3.88401	GPC(38:7/2)	1.84082	1.47805e+07	1.8211e+07	1.83185e+07	1.64941e+07	1.6419e+07	366433	1.74481e+07	1.71657e+07	8.26374e+06	1.40312e+07	1.19647e+07	1.28335e+07	1.19906e+07	1.29453e+07	1.33264e+07	1.08795e+07	9.58691e+06	6.90945e+06	8.12866e+06	8.88607e+06	7.73324e+06	8.07387e+06	6.73712e+06	7.49557e+06	5.67776e+06	6.42235e+06	7.25665e+06	6.34732e+06	6.05733e+06	6.09347e+06	6.75677e+06	5.70011e+06	1.49004e+07	5.98048e+06	1.20294e+07	1.80012e+06	7.94386e+06	956928	6.28897e+06	533003	1.02907e+07	2.49804e+06	0.534019	0.225225	-0.373423
-	808.511	5.10693	GPI(32:1/2)	-1.62812	107303	102325	82912.7	92367.5	94647.4	0	102730	67419.1	57711.2	70584.3	83960.5	115780	90039.8	89948.1	67284.7	47650.1	57230.7	0	63141.9	0	54552.3	0	0	98083	0	73642.1	0	0	67448.7	0	68947.5	71103.7	92814.9	13815.5	77869.9	21557.3	68252	20208.5	70285.5	2694.08	77305.6	8606.64	0.263784	0.010493	-0.179702
+	813.53	3.70731	GPE(42:9/2)	1.08076	679705	588229	615418	520144	593738	0	695582	614874	410647	462501	371434	553236	484430	535773	475169	464042	407545	328430	402517	433474	339397	418095	298687	387382	229779	158987	427771	264747	484537	336677	322004	179374	615384	58943.2	469654	59543.7	376941	48515	300484	115150	440616	30169.1	0.481966	0.0920765	-0.225183
+	822.672	3.02224	TAG(50:6)	1.69578	188829	161005	186063	159714	117659	0	140896	100184	170772	292295	338480	217601	307788	160704	266037	228783	158821	253076	207626	234732	244120	231946	218260	284961	233901	251878	297297	284199	306005	281266	258845	0	150622	33245.5	247807	64283.4	229193	36797.4	273342	25973.9	225241	16755.8	-0.580541	0.137751	0.0250942
+	829.564	3.70583	GPC(40:8/2)	-1.89807	9.11942e+07	1.14271e+08	1.02101e+08	9.36781e+07	8.8033e+07	2.4716e+06	1.01398e+08	1.01476e+08	8.25647e+07	1.54144e+08	1.30836e+08	1.51193e+08	1.333e+08	1.44413e+08	1.41009e+08	1.13423e+08	1.25548e+08	1.10688e+08	1.16078e+08	1.29825e+08	1.11872e+08	1.05712e+08	9.96438e+07	1.07433e+08	1.13306e+08	1.23032e+08	1.32025e+08	1.29067e+08	1.14204e+08	1.25201e+08	1.19464e+08	9.76923e+07	8.68278e+07	3.50442e+07	1.3136e+08	2.35515e+07	1.1335e+08	1.01288e+07	1.19249e+08	1.0921e+07	1.12697e+08	1.1815e+07	-0.376218	0.221083	0.00833819
+	831.579	3.98315	GPC(40:7/2)	-1.30126	4.8703e+07	5.7923e+07	6.02686e+07	5.2345e+07	5.15668e+07	2.09716e+06	5.43332e+07	5.43999e+07	4.58312e+07	8.36208e+07	7.21202e+07	7.83713e+07	7.4887e+07	7.95768e+07	7.41148e+07	5.99985e+07	6.64082e+07	5.96952e+07	6.18643e+07	7.03029e+07	6.3614e+07	5.81096e+07	5.32717e+07	5.66409e+07	6.19112e+07	6.97217e+07	7.05186e+07	6.98265e+07	6.39433e+07	6.82942e+07	6.54082e+07	5.06959e+07	4.77046e+07	1.87789e+07	7.10651e+07	1.23503e+07	6.12384e+07	5.49939e+06	6.50399e+07	6.57175e+06	6.1262e+07	6.1112e+06	-0.360864	0.214148	-0.000556733
+	863.639	4.57582	GPC(42:5/2)	1.28767	254065	360491	93245.5	0	164194	0	104677	76468.9	0	219177	318365	385578	103235	101933	176003	181641	289318	218586	314006	0	194334	275841	130042	143334	0	314553	392865	249403	399618	384977	255226	0	175523	111455	212276	106188	223637	72224.8	332774	140842	236053	28126.4	-0.427445	-0.153167	-0.0779473
+	878.735	3.12498	TAG(54:6)	1.39755	129857	0	45116.9	0	0	0	117505	0	197843	239113	193371	404892	239419	170892	371133	116009	105930	288038	343885	203095	354939	269083	301188	333081	405221	518628	624802	740655	452069	462912	525321	0	97492.8	45777.5	241584	98899.4	274905	83797.8	532801	115183	286696	29668.9	-1.55615	-0.246996	-0.0605875
+	880.751	4.21296	TAG(54:5)	1.45691	0	201813	106240	0	54471.3	0	59476.2	101875	0	138983	0	197356	91904.7	77310.6	216707	84425.3	0	257315	223521	142235	265463	240002	281655	276560	393082	376755	495280	423951	336461	446207	394677	0	104775	59180.4	134448	60533.4	240965	48032.8	409488	51333.2	222419	6051.72	-1.08599	-0.726232	0.115543
[truncated: 5 more columns]
